# Supplementary material for: 4-Chloro-7-methoxy­methyl-2-phenyl-7H-pyrrolo[2,3-b]pyridine
Source: Acta Crystallogr Sect E Struct Rep Online. 2010 Mar 13;66(Pt 4):o822. doi: 10.1107/S1600536810008822 (PMC2983947; doi:10.1107/S1600536810008822)
Supplement: Supplementary file 2 [file e-66-0o822-Isup2.hkl]

# 
# h,k,l, Fc-squared, Fo-squared, sigma(Fo-squared) and status flag 
# 
data_I
_shelx_title ' rs776 in P2(1)2(1)2(1)      New: P212121' 
_shelx_refln_list_code          4 
_shelx_F_calc_maximum      163.02 
_exptl_crystal_F_000       568.00 
_reflns_d_resolution_high  0.7586 
 
loop_ 
 _symmetry_equiv_pos_as_xyz 
 'x, y, z' 
 '-x+1/2, -y, z+1/2' 
 'x+1/2, -y+1/2, -z' 
 '-x, y+1/2, -z+1/2' 
 
_cell_length_a     8.4785 
_cell_length_b     9.6576 
_cell_length_c    15.8560 
_cell_angle_alpha  90.000 
_cell_angle_beta   90.000 
_cell_angle_gamma  90.000 
 
_shelx_F_squared_multiplier     1.000 
 
loop_ 
 _refln_index_h 
 _refln_index_k 
 _refln_index_l 
 _refln_F_squared_calc 
 _refln_F_squared_meas 
 _refln_F_squared_sigma 
 _refln_observed_status 
   2   0   0     1896.25     1907.17     42.46 o 
   4   0   0       46.85       37.88      4.86 o 
   6   0   0       97.65      130.23      9.36 o 
   8   0   0       47.94       36.06      7.11 o 
  10   0   0       86.58       88.39     11.43 o 
   1   1   0      460.60      450.50      6.78 o 
   2   1   0    19638.16    19172.87    313.91 o 
   3   1   0      609.23      614.19     12.05 o 
   4   1   0      989.94      991.30     18.50 o 
   5   1   0       22.63       25.20      3.27 o 
   6   1   0      416.58      408.11     11.31 o 
   7   1   0      130.71      136.36     14.34 o 
   8   1   0      404.27      428.88     13.39 o 
   9   1   0        5.71        8.15      4.03 o 
  10   1   0      100.13       94.38      8.32 o 
  11   1   0       15.79       12.45      7.73 o 
   0   2   0     5929.62     5972.28     89.98 o 
   1   2   0     1070.66     1050.34     11.97 o 
   2   2   0    26575.25    25118.18    538.91 o 
   3   2   0      404.90      441.43      9.06 o 
   4   2   0       72.20       69.82      6.68 o 
   5   2   0     1129.20     1100.69     31.05 o 
   6   2   0        0.01       -3.77      3.77 o 
   7   2   0        5.54       -1.05      4.61 o 
   8   2   0       10.27        9.67      5.73 o 
   9   2   0        4.61       -2.43      5.60 o 
  10   2   0       85.75      123.36     14.04 o 
  11   2   0        3.45       -1.38      7.01 o 
   1   3   0      229.34      254.96      4.06 o 
   2   3   0     4354.72     4140.66     91.46 o 
   3   3   0     2439.75     2498.35     58.81 o 
   4   3   0     1020.20     1001.62     18.04 o 
   5   3   0        1.19        2.95      4.05 o 
   6   3   0      542.64      545.48     21.07 o 
   7   3   0       28.45       23.40      6.74 o 
   8   3   0       26.52       35.19      8.11 o 
   9   3   0      194.57      196.97     15.53 o 
  10   3   0       18.05       24.30      8.48 o 
   0   4   0      207.07      227.93      8.32 o 
   1   4   0     1186.49     1242.78     31.72 o 
   2   4   0     1066.73     1143.15     30.43 o 
   3   4   0      673.79      648.65     20.80 o 
   4   4   0     1133.13     1172.10     33.36 o 
   5   4   0      215.60      196.33      6.61 o 
   6   4   0        0.73       11.31      5.12 o 
   7   4   0      526.45      518.20     22.63 o 
   8   4   0       28.21       32.60      8.18 o 
   9   4   0        0.15       -2.26      5.61 o 
  10   4   0        5.05        7.31      7.70 o 
   1   5   0     1231.50     1199.23     32.28 o 
   2   5   0        3.43        3.06      1.27 o 
   4   5   0      254.37      256.66     13.83 o 
   5   5   0      112.06      117.75     11.05 o 
   6   5   0      210.87      194.36     13.59 o 
   7   5   0      201.24      182.36     14.66 o 
   8   5   0        1.40        1.36      6.39 o 
   9   5   0      105.63      107.72     13.91 o 
  10   5   0       39.45       33.04     10.38 o 
   0   6   0     1730.85     1696.58     43.40 o 
   1   6   0     1420.31     1365.70     36.95 o 
   2   6   0       35.41       29.70      5.85 o 
   3   6   0       49.93       41.30      6.80 o 
   5   6   0      969.82      906.32     30.60 o 
   6   6   0        1.17        4.31      6.08 o 
   7   6   0       81.10       89.14     12.02 o 
   8   6   0       29.85       25.93      8.80 o 
   9   6   0        1.08        8.28      7.65 o 
   2   7   0      443.87      421.12     18.59 o 
   3   7   0      105.67       97.78     10.33 o 
   4   7   0      282.62      236.12     14.53 o 
   5   7   0        0.02       -1.67      5.39 o 
   6   7   0      133.11      141.04     13.87 o 
   7   7   0       67.32       50.90     10.35 o 
   8   7   0      329.61      291.46     20.10 o 
   9   7   0        9.67        7.35      8.27 o 
   0   8   0     1293.68     1260.39     37.30 o 
   1   8   0        2.71        0.26      3.59 o 
   2   8   0      945.60      869.13     30.02 o 
   3   8   0      621.52      591.66     23.84 o 
   4   8   0       17.31       13.41      6.52 o 
   5   8   0        8.10        2.25      6.53 o 
   6   8   0       33.71       28.40      8.18 o 
   7   8   0       61.66       73.47     11.96 o 
   8   8   0        8.70        4.27      7.80 o 
   1   9   0      112.34      102.88      8.14 o 
   2   9   0      295.34      238.67     15.24 o 
   3   9   0        9.22        7.11      6.13 o 
   4   9   0      329.65      292.39     18.48 o 
   5   9   0        6.06        7.01      6.68 o 
   6   9   0       62.07       60.42     11.02 o 
   7   9   0       19.83        6.28      8.13 o 
   0  10   0       68.73       48.61      9.43 o 
   1  10   0       28.11       30.66      5.54 o 
   2  10   0      271.31      289.61     12.51 o 
   3  10   0        9.24        9.75      7.48 o 
   4  10   0       89.26       83.80     12.42 o 
   5  10   0        1.30        3.37      7.72 o 
   6  10   0       17.01       16.16      8.27 o 
   1  11   0       34.73       42.02      6.83 o 
   2  11   0       24.70       14.42      5.48 o 
   3  11   0        3.46        1.06      4.76 o 
   4  11   0       64.64       79.60     12.96 o 
   5  11   0        1.82        2.68      7.38 o 
   0  12   0       45.19       53.50     11.09 o 
   1  12   0       36.79       50.74     10.72 o 
   2  12   0       16.00       12.89      5.93 o 
   3  12   0       14.56       22.72      6.44 o 
   1   0   1      106.01      100.44      1.86 o 
   2   0   1     1823.51     1866.22     24.10 o 
   3   0   1      195.52      177.57      4.42 o 
   4   0   1      777.67      784.61     24.72 o 
   5   0   1        0.13        0.00      2.20 o 
   6   0   1     1371.19     1363.89     25.90 o 
   7   0   1       99.67      107.96      7.01 o 
   8   0   1        3.21       -2.37      3.27 o 
   9   0   1        2.01        2.30      3.87 o 
  10   0   1        1.48       -2.40      3.93 o 
  11   0   1        0.23       -4.13      4.22 o 
 -11   1   1      101.12       80.75     12.41 o 
 -10   1   1       41.04       51.36     17.29 o 
  -9   1   1       90.36       90.27      7.59 o 
  -8   1   1      114.46       91.53      7.17 o 
  -7   1   1       98.37       98.36      6.65 o 
  -6   1   1      262.65      268.56      8.99 o 
  -5   1   1       19.25       19.94      3.12 o 
  -4   1   1     1102.36     1117.39     20.52 o 
  -3   1   1      394.23      441.66     23.07 o 
  -2   1   1     9402.25     9477.04    114.76 o 
  -1   1   1     4678.76     4813.89    114.16 o 
   0   1   1     1057.77     1068.98     16.70 o 
   1   1   1     4766.59     4825.14     69.09 o 
   2   1   1     9279.41     9303.68     99.57 o 
   3   1   1      386.39      430.62      7.81 o 
   4   1   1     1120.85     1147.77     20.70 o 
   5   1   1       17.36       15.05      4.15 o 
   6   1   1      261.63      277.51      9.22 o 
   7   1   1       97.19       87.71      9.42 o 
   8   1   1      114.34      124.81      8.13 o 
   9   1   1       86.94       85.31      7.40 o 
  10   1   1       42.35       50.51      7.31 o 
  11   1   1      104.52      129.13     14.43 o 
 -11   2   1       15.57       17.68      8.52 o 
 -10   2   1       68.95       66.43     11.24 o 
  -9   2   1      118.40      135.35     13.99 o 
  -8   2   1       87.37       94.73     11.20 o 
  -7   2   1       35.21       38.79      7.50 o 
  -6   2   1       61.69       50.71      7.58 o 
  -5   2   1      177.24      172.26     10.54 o 
  -4   2   1      565.54      601.06     19.07 o 
  -3   2   1     1226.97     1288.74     33.33 o 
  -2   2   1     5945.69     6104.45     91.22 o 
  -1   2   1     2576.79     2657.86     70.34 o 
   0   2   1     5275.87     5130.82     77.28 o 
   1   2   1     2598.69     2621.22     33.34 o 
   2   2   1     6002.70     5921.44    131.44 o 
   3   2   1     1258.22     1329.23     18.43 o 
   4   2   1      547.82      573.17     18.79 o 
   5   2   1      170.24      170.96     10.32 o 
   6   2   1       62.32       55.34      7.40 o 
   7   2   1       32.28       28.05      6.78 o 
   8   2   1       90.30       98.45     10.80 o 
   9   2   1      118.45      115.32     12.43 o 
  10   2   1       66.91       70.97     11.20 o 
  11   2   1       15.93       14.51      8.22 o 
 -10   3   1       21.89       31.76      9.53 o 
  -9   3   1       35.56       46.70      9.75 o 
  -8   3   1      281.07      280.98     16.52 o 
  -7   3   1       49.38       49.23      8.69 o 
  -6   3   1      128.82      136.04     11.04 o 
  -5   3   1       36.24       42.97      6.85 o 
  -4   3   1     5169.13     5241.34    117.65 o 
  -3   3   1     1838.05     1841.83     29.89 o 
  -2   3   1      618.92      634.21     12.62 o 
  -1   3   1      824.26      800.46     11.19 o 
   0   3   1     1550.67     1486.52     24.45 o 
   1   3   1      828.42      795.94     19.00 o 
   2   3   1      639.80      675.84     13.62 o 
   3   3   1     1846.88     1819.58     44.75 o 
   4   3   1     5139.13     5282.77     81.20 o 
   5   3   1       42.75       53.48      7.13 o 
   6   3   1      135.82      130.62     10.81 o 
   7   3   1       46.49       59.50      8.81 o 
   8   3   1      282.33      291.34     17.11 o 
   9   3   1       37.96       36.67      8.98 o 
  10   3   1       23.22       32.46      9.04 o 
 -10   4   1       12.06        0.92      7.28 o 
  -9   4   1       18.38       20.51      8.30 o 
  -8   4   1      102.10       97.62     12.02 o 
  -7   4   1       53.06       37.68      7.90 o 
  -6   4   1       66.50       63.09      3.96 o 
  -5   4   1      579.85      551.09     25.49 o 
  -4   4   1     2838.20     2832.47     53.13 o 
  -3   4   1      496.42      489.69     14.15 o 
  -2   4   1     2157.91     2242.37     36.50 o 
  -1   4   1     1286.18     1267.89     21.59 o 
   0   4   1      405.34      360.14      8.49 o 
   1   4   1     1269.80     1238.30     22.48 o 
   2   4   1     2138.13     2296.10     33.47 o 
   3   4   1      514.92      504.46     12.32 o 
   4   4   1     2857.15     2923.53     68.70 o 
   5   4   1      585.46      595.33     21.39 o 
   6   4   1       65.15       41.88      7.59 o 
   7   4   1       52.65       57.30      9.24 o 
   8   4   1      100.61      100.61     12.21 o 
   9   4   1       16.87        9.15      7.27 o 
  10   4   1       12.81       16.64      8.61 o 
 -10   5   1       10.75       19.43      9.04 o 
  -9   5   1       35.37       41.52     10.28 o 
  -8   5   1       77.38       64.48     10.85 o 
  -7   5   1       54.90       41.49      9.04 o 
  -6   5   1     1495.45     1463.25     43.16 o 
  -5   5   1      351.66      334.46     16.34 o 
  -4   5   1       22.42       27.90      5.93 o 
  -3   5   1      687.01      678.65     22.28 o 
  -2   5   1      155.43      162.85      3.57 o 
  -1   5   1      289.45      321.13     10.93 o 
   0   5   1      186.04      182.76      6.27 o 
   1   5   1      283.79      285.98      8.57 o 
   2   5   1      152.03      156.15      6.96 o 
   3   5   1      668.51      616.88     21.39 o 
   4   5   1       18.07       18.29      5.33 o 
   5   5   1      352.49      327.50     16.59 o 
   6   5   1     1490.86     1459.54     42.86 o 
   7   5   1       58.34       59.32      9.83 o 
   8   5   1       80.09       87.14     11.74 o 
   9   5   1       35.21       29.22      9.42 o 
  10   5   1       10.47       11.92      8.48 o 
  -9   6   1       63.58       71.83     12.59 o 
  -8   6   1       50.09       41.08      9.85 o 
  -7   6   1        4.96       14.63      6.78 o 
  -6   6   1      237.38      253.39     16.36 o 
  -5   6   1       23.83       18.31      7.02 o 
  -4   6   1        0.49       -3.27      4.60 o 
  -3   6   1       24.20        9.37      4.82 o 
  -2   6   1      360.60      326.83     15.06 o 
  -1   6   1      190.44      173.06      6.26 o 
   0   6   1      792.98      779.64     13.48 o 
   1   6   1      184.31      168.29     19.37 o 
   2   6   1      353.45      335.29     15.05 o 
   3   6   1       26.37       17.38      5.77 o 
   4   6   1        0.54        2.22      4.92 o 
   5   6   1       24.44       32.21      7.62 o 
   6   6   1      230.69      216.23     14.62 o 
   7   6   1        4.25        0.63      6.29 o 
   8   6   1       50.15       31.16      9.52 o 
   9   6   1       62.55       64.66     11.86 o 
  -9   7   1        0.79       -1.65      7.45 o 
  -8   7   1       38.49       46.19     10.93 o 
  -7   7   1      222.63      189.72     15.46 o 
  -6   7   1       21.65       16.16      7.02 o 
  -5   7   1       17.58       14.64      7.03 o 
  -4   7   1      210.24      195.21     13.92 o 
  -3   7   1        0.21       -0.79      4.45 o 
  -2   7   1      259.58      245.18     13.98 o 
  -1   7   1       79.87       64.88      8.14 o 
   0   7   1       44.57       47.17     14.23 o 
   1   7   1       85.46       86.14      6.39 o 
   2   7   1      270.19      244.45     14.27 o 
   3   7   1        0.15       -1.65      4.41 o 
   4   7   1      205.61      181.44     13.81 o 
   5   7   1       15.79       25.27      7.33 o 
   6   7   1       22.79       21.47      7.93 o 
   7   7   1      222.93      227.71     17.20 o 
   8   7   1       37.12       18.19      8.79 o 
   9   7   1        0.85        7.32      8.61 o 
  -8   8   1       15.04       26.41      9.65 o 
  -7   8   1       16.04       14.31      8.34 o 
  -6   8   1      142.64      120.86     13.92 o 
  -5   8   1       94.87      100.75     12.60 o 
  -4   8   1       76.97      101.79     11.96 o 
  -3   8   1      247.20      256.40     15.22 o 
  -2   8   1       39.76       31.35      7.38 o 
  -1   8   1       41.59       49.33      7.84 o 
   0   8   1      200.73      210.66      9.29 o 
   1   8   1       40.22       40.55      5.25 o 
   2   8   1       43.81       51.30      8.27 o 
   3   8   1      249.56      234.79     15.75 o 
   4   8   1       76.96       78.41     10.60 o 
   5   8   1       99.50       94.30     12.22 o 
   6   8   1      146.07      136.91     14.74 o 
   7   8   1       14.95        9.77      8.05 o 
   8   8   1       14.33       15.32      8.05 o 
  -7   9   1        1.60       -1.38      6.46 o 
  -6   9   1        0.63        6.12      7.40 o 
  -5   9   1       67.29       52.11     10.83 o 
  -4   9   1        8.92       -2.24      6.18 o 
  -3   9   1       96.78      107.61     12.26 o 
  -2   9   1      120.27      117.62     12.31 o 
  -1   9   1      207.87      188.76      9.84 o 
   0   9   1      228.82      223.05     32.25 o 
   1   9   1      214.02      186.97      9.51 o 
   2   9   1      113.29      104.55      8.08 o 
   3   9   1       99.29      121.05     13.26 o 
   4   9   1        8.38        4.32      6.82 o 
   5   9   1       66.58       48.47     10.33 o 
   6   9   1        0.69        5.92      6.74 o 
   7   9   1        1.49       13.31      7.80 o 
  -6  10   1       23.95       31.26      9.68 o 
  -5  10   1       49.45       34.73      9.44 o 
  -4  10   1       98.77      104.55     13.69 o 
  -3  10   1       84.43      100.46     13.03 o 
  -2  10   1       96.08      120.07      9.29 o 
  -1  10   1       48.12       50.84      7.38 o 
   0  10   1      507.63      497.95     16.03 o 
   1  10   1       49.68       56.90      6.90 o 
   2  10   1       94.04      109.07      8.85 o 
   3  10   1       85.13       74.20     11.38 o 
   4  10   1      100.74      110.70     13.68 o 
   5  10   1       49.66       51.62     11.10 o 
   6  10   1       24.56       25.69      9.29 o 
  -5  11   1       49.65       55.59     12.05 o 
  -4  11   1       65.29       68.42     12.39 o 
  -3  11   1       10.51       12.28      7.92 o 
  -2  11   1       87.64       81.04      8.54 o 
  -1  11   1      190.16      178.05     10.26 o 
   0  11   1       36.40       47.98     10.08 o 
   1  11   1      185.60      172.59     10.77 o 
   2  11   1       88.40       84.85      9.55 o 
   3  11   1        9.90       18.41      5.46 o 
   4  11   1       63.12       85.29     13.55 o 
   5  11   1       48.35       37.59     10.58 o 
  -3  12   1       50.30       39.13      8.12 o 
  -2  12   1      108.66       95.22      9.48 o 
  -1  12   1        5.82        1.15      7.34 o 
   0  12   1       11.68        5.60      9.66 o 
   1  12   1        6.51        3.63      5.14 o 
   2  12   1      110.55      109.58     10.00 o 
   3  12   1       50.90       55.65      7.90 o 
   0   0   2      160.93      167.09      3.56 o 
   1   0   2       49.66       42.75      1.48 o 
   2   0   2      479.37      511.56      8.05 o 
   3   0   2      518.39      485.42      8.24 o 
   4   0   2      151.16      144.25      4.47 o 
   5   0   2       58.72       57.77      4.36 o 
   6   0   2       75.56       78.00     11.52 o 
   7   0   2       16.65       11.43      3.58 o 
   8   0   2       46.38       51.87      6.78 o 
   9   0   2      526.32      548.85     16.03 o 
  10   0   2       31.70       33.26      7.00 o 
  11   0   2        7.14       15.08      5.18 o 
 -11   1   2      122.42      136.36     15.31 o 
 -10   1   2        3.66        1.11      4.09 o 
  -9   1   2       54.75       59.25     12.28 o 
  -8   1   2      136.54      136.21      8.19 o 
  -7   1   2      356.13      391.94     11.74 o 
  -6   1   2       73.92       82.83      5.54 o 
  -5   1   2     1142.74     1112.32     21.00 o 
  -4   1   2      148.08      149.84      6.09 o 
  -3   1   2      378.52      360.74      6.55 o 
  -2   1   2      439.19      434.71      8.57 o 
  -1   1   2     1011.79      979.96     12.86 o 
   0   1   2      599.80      553.47      7.74 o 
   1   1   2      993.95      959.45     15.64 o 
   2   1   2      425.75      423.61      6.07 o 
   3   1   2      383.14      372.32      7.12 o 
   4   1   2      153.85      166.25      4.99 o 
   5   1   2     1106.38     1095.81     23.98 o 
   6   1   2       75.55       66.12      5.28 o 
   7   1   2      369.78      382.53     12.93 o 
   8   1   2      133.74      125.05      8.13 o 
   9   1   2       51.76       47.75      6.19 o 
  10   1   2        3.35        2.52      4.23 o 
  11   1   2      122.17      124.37     13.99 o 
 -10   2   2       18.32        8.29      7.02 o 
  -9   2   2       35.49       33.16      8.84 o 
  -8   2   2       76.05       85.11     10.87 o 
  -7   2   2      448.99      457.10     19.90 o 
  -6   2   2      232.81      241.26     13.53 o 
  -5   2   2      682.17      713.97     23.08 o 
  -4   2   2      489.14      463.03     16.81 o 
  -3   2   2      730.39      769.14     14.04 o 
  -2   2   2      196.24      187.45      3.65 o 
  -1   2   2      216.96      221.51      7.60 o 
   0   2   2       16.43       18.36      1.98 o 
   1   2   2      226.70      241.63      8.18 o 
   2   2   2      196.60      186.36      4.45 o 
   3   2   2      719.84      764.85     11.74 o 
   4   2   2      466.99      490.42     11.90 o 
   5   2   2      687.90      697.06     21.97 o 
   6   2   2      236.98      253.53     13.03 o 
   7   2   2      447.70      469.57     19.36 o 
   8   2   2       75.10       78.92      9.83 o 
   9   2   2       32.01       37.68      8.02 o 
  10   2   2       18.49       26.10      8.42 o 
 -10   3   2       82.17       83.26     12.73 o 
  -9   3   2      128.09      145.49     15.01 o 
  -8   3   2       15.89        3.01      5.62 o 
  -7   3   2       78.00       94.73     11.03 o 
  -6   3   2       28.40       29.94      6.49 o 
  -5   3   2      597.62      573.74     21.11 o 
  -4   3   2      367.18      349.63     11.24 o 
  -3   3   2     2355.63     2381.14     52.06 o 
  -2   3   2      406.07      394.14      8.53 o 
  -1   3   2      562.45      541.37     10.55 o 
   0   3   2     2098.14     2073.63     33.19 o 
   1   3   2      565.84      538.71     19.69 o 
   2   3   2      421.98      413.80      9.91 o 
   3   3   2     2325.08     2424.24     40.40 o 
   4   3   2      355.21      357.77      6.96 o 
   5   3   2      593.75      597.20     20.66 o 
   6   3   2       27.44       22.99      5.90 o 
   7   3   2       77.50       90.62     10.10 o 
   8   3   2       17.84       20.32      7.15 o 
   9   3   2      130.71      125.53     13.59 o 
  10   3   2       83.18       92.64     12.60 o 
 -10   4   2       48.17       50.68     11.37 o 
  -9   4   2       10.60       19.28      7.66 o 
  -8   4   2       62.14       58.77     10.38 o 
  -7   4   2      291.64      267.70     16.01 o 
  -6   4   2      219.56      216.52      7.05 o 
  -5   4   2      229.08      225.67      7.55 o 
  -4   4   2      372.46      399.93      9.09 o 
  -3   4   2      266.22      298.72      7.38 o 
  -2   4   2     2155.66     2129.75     48.57 o 
  -1   4   2      441.98      456.79      9.81 o 
   0   4   2       11.84       14.27      2.43 o 
   1   4   2      435.84      441.23     10.59 o 
   2   4   2     2153.63     2228.24     49.61 o 
   3   4   2      272.34      311.97      9.54 o 
   4   4   2      401.90      419.98     11.83 o 
   5   4   2      227.87      218.73     12.91 o 
   6   4   2      208.85      204.86     13.68 o 
   7   4   2      289.31      291.52     16.52 o 
   8   4   2       63.87       76.43     10.29 o 
   9   4   2       10.94        4.33      6.47 o 
  10   4   2       47.68       35.00      9.69 o 
 -10   5   2       49.71       57.94     12.04 o 
  -9   5   2        2.06        3.53      7.15 o 
  -8   5   2       22.03       12.97      7.65 o 
  -7   5   2      240.26      211.54     15.14 o 
  -6   5   2      696.18      662.23     26.20 o 
  -5   5   2      564.19      557.71     11.62 o 
  -4   5   2      104.20       97.50      3.89 o 
  -3   5   2       64.16       56.24      3.36 o 
  -2   5   2      122.64      104.27      2.96 o 
  -1   5   2      616.18      661.37     13.60 o 
   0   5   2     2022.04     1962.57     34.64 o 
   1   5   2      623.18      658.67     14.53 o 
   2   5   2      120.15       98.93      5.53 o 
   3   5   2       62.66       60.57      5.14 o 
   4   5   2      110.26       93.57      6.50 o 
   5   5   2      566.06      558.41     21.68 o 
   6   5   2      703.06      727.62     26.46 o 
   7   5   2      238.02      253.70     16.41 o 
   8   5   2       19.78       33.91      8.60 o 
   9   5   2        1.81        6.91      6.96 o 
  10   5   2       51.30       63.10     12.03 o 
  -9   6   2       37.18       20.42      8.62 o 
  -8   6   2      165.23      165.60     16.30 o 
  -7   6   2       86.98       84.12     11.64 o 
  -6   6   2       70.06       62.73     10.01 o 
  -5   6   2      181.70      158.17     13.11 o 
  -4   6   2      807.09      763.84     27.00 o 
  -3   6   2      131.54      121.13     11.51 o 
  -2   6   2        2.62        3.39      2.03 o 
  -1   6   2      462.44      451.60     12.91 o 
   0   6   2        4.58        8.80      2.65 o 
   1   6   2      451.52      441.51      9.47 o 
   2   6   2        3.85        4.07      2.66 o 
   3   6   2      130.89      133.02      7.16 o 
   4   6   2      821.02      823.49     27.63 o 
   5   6   2      177.46      181.12     13.60 o 
   6   6   2       79.16       80.83     10.63 o 
   7   6   2       85.25       67.00     10.58 o 
   8   6   2      159.78      151.57     15.39 o 
   9   6   2       38.84       58.40     11.12 o 
  -9   7   2        8.39        8.74      8.43 o 
  -8   7   2      148.21      115.36     14.77 o 
  -7   7   2      158.87      137.23     14.94 o 
  -6   7   2       90.94       78.62     10.97 o 
  -5   7   2      100.59       91.14     11.15 o 
  -4   7   2      113.16      110.26     11.31 o 
  -3   7   2      251.09      218.41     13.47 o 
  -2   7   2      463.81      436.38     13.70 o 
  -1   7   2      161.63      162.50      6.95 o 
   0   7   2       49.87       63.85      4.22 o 
   1   7   2      161.16      166.60      6.22 o 
   2   7   2      467.24      447.75     12.89 o 
   3   7   2      247.61      243.00     14.69 o 
   4   7   2      109.52       85.61     10.63 o 
   5   7   2       91.62       91.18     11.44 o 
   6   7   2       90.60      100.52     12.39 o 
   7   7   2      164.77      151.47     15.37 o 
   8   7   2      153.91      126.71     15.11 o 
   9   7   2        7.88        6.32      8.08 o 
  -8   8   2       38.48       22.61      9.53 o 
  -7   8   2       63.34       46.66     10.46 o 
  -6   8   2       65.77       52.15     10.45 o 
  -5   8   2      109.35      111.63     13.10 o 
  -4   8   2       22.02       23.87      7.77 o 
  -3   8   2       46.26       36.20      7.74 o 
  -2   8   2       84.93       84.42     10.53 o 
  -1   8   2      154.64      158.04     11.57 o 
   0   8   2        0.04       -1.87      3.15 o 
   1   8   2      161.23      164.56      8.58 o 
   2   8   2       87.91       89.09      7.11 o 
   3   8   2       40.48       48.49      9.01 o 
   4   8   2       20.33        9.73      6.22 o 
   5   8   2      111.42      116.49     13.12 o 
   6   8   2       66.21       68.29     11.41 o 
   7   8   2       60.67       52.56     10.81 o 
   8   8   2       39.53       33.78     10.18 o 
  -7   9   2      116.58      143.93     16.85 o 
  -6   9   2       23.70       23.69      9.06 o 
  -5   9   2      241.69      247.36     17.03 o 
  -4   9   2       91.02       89.38     11.91 o 
  -3   9   2       15.23        9.06      6.91 o 
  -2   9   2      123.94       92.84     11.22 o 
  -1   9   2       33.55       28.80      5.27 o 
   0   9   2      185.56      185.07      9.70 o 
   1   9   2       31.47       31.67      5.39 o 
   2   9   2      124.94      111.34      8.25 o 
   3   9   2       15.12       12.07      7.03 o 
   4   9   2       90.73       98.86     12.23 o 
   5   9   2      237.73      257.66     18.34 o 
   6   9   2       24.90       16.65      8.10 o 
   7   9   2      114.04      111.97     14.68 o 
  -6  10   2       25.62       15.67      8.12 o 
  -5  10   2        1.53        0.74      6.63 o 
  -4  10   2       14.59       23.38      8.57 o 
  -3  10   2      262.66      254.47     17.35 o 
  -2  10   2       18.55       13.50      7.59 o 
  -1  10   2        0.27        0.70      4.18 o 
   0  10   2       12.83        8.63      9.17 o 
   1  10   2        0.86       -3.37      4.04 o 
   2  10   2       18.60       14.04      5.11 o 
   3  10   2      266.08      238.70     11.58 o 
   4  10   2       15.55       20.11      8.27 o 
   5  10   2        1.50       -6.46      6.46 o 
   6  10   2       26.09       38.40     10.77 o 
  -5  11   2       66.66       78.10     12.82 o 
  -4  11   2       16.77        4.59      7.93 o 
  -3  11   2       68.61       82.64     12.87 o 
  -2  11   2       73.06       72.22      8.24 o 
  -1  11   2       23.85        8.83      5.31 o 
   0  11   2      257.23      271.53     17.04 o 
   1  11   2       22.54       21.30      6.25 o 
   2  11   2       69.21       62.15      7.57 o 
   3  11   2       65.89       72.24      8.23 o 
   4  11   2       18.10       28.24      6.56 o 
   5  11   2       67.55       94.77     14.31 o 
  -3  12   2       14.71       11.00     12.54 o 
  -2  12   2       94.98       91.57      9.42 o 
  -1  12   2       75.31       73.37      8.34 o 
   0  12   2       38.79       44.14      7.17 o 
   1  12   2       74.06       77.45      8.69 o 
   2  12   2       95.47       99.88      9.72 o 
   3  12   2       15.61       11.33      5.83 o 
   1   0   3     4445.43     4387.95     53.85 o 
   2   0   3      384.53      391.07      6.58 o 
   3   0   3     1234.11     1202.42     16.97 o 
   4   0   3       19.26       18.92      2.21 o 
   5   0   3      745.23      734.94     12.65 o 
   6   0   3      185.91      199.56      7.67 o 
   7   0   3      772.84      784.19     17.99 o 
   8   0   3        5.55        4.89      3.75 o 
   9   0   3      287.03      323.21     12.34 o 
  10   0   3       79.41       86.76     11.58 o 
  11   0   3        1.17       -0.29      5.24 o 
 -11   1   3      114.13      145.76     16.26 o 
 -10   1   3       19.79       17.38      5.11 o 
  -9   1   3      203.48      212.19     10.25 o 
  -8   1   3       12.02       13.03      3.96 o 
  -7   1   3      358.57      377.10     11.60 o 
  -6   1   3        5.72        8.21      2.98 o 
  -5   1   3      203.11      206.59      5.69 o 
  -4   1   3       48.13       49.74      2.86 o 
  -3   1   3     1255.78     1255.50     17.41 o 
  -2   1   3     2148.91     2189.14     28.06 o 
  -1   1   3     8175.98     7720.21    101.94 o 
   0   1   3       34.16       40.30      2.30 o 
   1   1   3     8198.14     8004.88     96.30 o 
   2   1   3     2164.25     2218.77     35.16 o 
   3   1   3     1271.37     1261.49     17.99 o 
   4   1   3       50.00       51.65      3.27 o 
   5   1   3      207.75      219.45      6.11 o 
   6   1   3        6.88        7.05      3.02 o 
   7   1   3      368.64      383.30     14.25 o 
   8   1   3       12.20       10.96      5.07 o 
   9   1   3      200.97      231.26     15.35 o 
  10   1   3       21.16       28.63      5.67 o 
  11   1   3      114.05      118.13     13.46 o 
 -10   2   3       53.58       50.16     10.32 o 
  -9   2   3      173.68      202.64     15.87 o 
  -8   2   3       54.39       67.93     10.00 o 
  -7   2   3      345.04      337.22     16.98 o 
  -6   2   3       75.74       68.84      8.55 o 
  -5   2   3      709.56      709.82     23.43 o 
  -4   2   3      637.33      654.51     14.05 o 
  -3   2   3     1594.98     1619.20     51.05 o 
  -2   2   3      270.52      265.77      5.00 o 
  -1   2   3      363.70      383.57     11.22 o 
   0   2   3     3502.33     3435.01     73.70 o 
   1   2   3      363.37      405.50     12.72 o 
   2   2   3      259.59      259.81     12.39 o 
   3   2   3     1581.33     1609.93     43.21 o 
   4   2   3      650.94      649.26     14.36 o 
   5   2   3      727.79      736.13     16.38 o 
   6   2   3       79.45       87.15      8.68 o 
   7   2   3      344.86      353.84     16.43 o 
   8   2   3       55.23       58.36      8.90 o 
   9   2   3      173.43      189.81     14.01 o 
  10   2   3       51.24       59.18     10.35 o 
 -10   3   3       34.83       39.99     10.70 o 
  -9   3   3        3.88        4.20      6.42 o 
  -8   3   3       18.56        3.00      6.42 o 
  -7   3   3       79.19       74.10      9.75 o 
  -6   3   3      250.29      239.74     14.42 o 
  -5   3   3      449.91      429.92     17.52 o 
  -4   3   3      864.63      836.38     26.57 o 
  -3   3   3      623.63      628.28      9.73 o 
  -2   3   3       79.02       83.30      5.00 o 
  -1   3   3      797.54      779.39     14.64 o 
   0   3   3      682.35      757.20     14.06 o 
   1   3   3      794.92      815.84     21.90 o 
   2   3   3       87.35      104.82      6.60 o 
   3   3   3      644.16      646.55     10.24 o 
   4   3   3      861.40      870.82     32.71 o 
   5   3   3      451.30      453.12     20.56 o 
   6   3   3      253.13      278.04     14.18 o 
   7   3   3       75.07       80.30      9.62 o 
   8   3   3       18.04        8.96      6.28 o 
   9   3   3        4.57        0.06      5.63 o 
  10   3   3       34.32       34.75      9.21 o 
 -10   4   3       50.66       60.09     11.55 o 
  -9   4   3        7.32       14.55      7.57 o 
  -8   4   3       12.49        1.16      6.48 o 
  -7   4   3      151.44      145.43      8.89 o 
  -6   4   3      320.05      322.46     14.26 o 
  -5   4   3      174.09      169.62      6.06 o 
  -4   4   3      870.37      880.26     17.01 o 
  -3   4   3       10.13       17.00      3.71 o 
  -2   4   3     1288.44     1204.52     75.46 o 
  -1   4   3      481.77      496.29     10.61 o 
   0   4   3       74.15       87.08      4.43 o 
   1   4   3      468.79      470.54      8.90 o 
   2   4   3     1293.98     1254.62     22.98 o 
   3   4   3       11.75       12.91      3.04 o 
   4   4   3      857.82      879.81     38.25 o 
   5   4   3      171.53      163.44      8.08 o 
   6   4   3      318.56      294.90     15.30 o 
   7   4   3      148.06      142.46     13.19 o 
   8   4   3       13.99        5.57      6.24 o 
   9   4   3        6.48        8.15      6.42 o 
  10   4   3       51.25       83.70     12.63 o 
 -10   5   3        1.18       -6.59      6.59 o 
  -9   5   3       31.59       32.08      9.34 o 
  -8   5   3      159.56      152.57     15.35 o 
  -7   5   3       10.62        9.02      6.54 o 
  -6   5   3      543.82      507.67     22.10 o 
  -5   5   3      137.42      145.93      5.61 o 
  -4   5   3      274.30      268.60      8.03 o 
  -3   5   3      826.66      850.84     16.48 o 
  -2   5   3        4.29        2.55      0.93 o 
  -1   5   3      128.42      125.46      5.40 o 
   0   5   3      820.48      868.66     17.01 o 
   1   5   3      129.16      124.88      4.61 o 
   2   5   3        3.92        0.69      2.47 o 
   3   5   3      824.21      823.69     18.42 o 
   4   5   3      266.47      242.79     14.07 o 
   5   5   3      130.55      134.29      8.00 o 
   6   5   3      543.11      522.43     21.39 o 
   7   5   3       11.11        3.60      6.00 o 
   8   5   3      164.35      194.64     15.36 o 
   9   5   3       32.39       20.40      8.08 o 
  10   5   3        1.06       -5.91      5.91 o 
  -9   6   3      136.21      125.31     15.36 o 
  -8   6   3      288.54      292.96     18.57 o 
  -7   6   3      140.36      134.66     14.48 o 
  -6   6   3      101.79      109.41     12.44 o 
  -5   6   3      457.30      469.41     20.83 o 
  -4   6   3       90.23       89.41      4.51 o 
  -3   6   3       70.81       74.59      4.41 o 
  -2   6   3      332.04      313.82     12.58 o 
  -1   6   3      306.72      309.39     13.63 o 
   0   6   3     1803.93     1869.82     32.71 o 
   1   6   3      310.76      322.76      7.92 o 
   2   6   3      316.35      312.82     10.28 o 
   3   6   3       75.34       79.57      8.40 o 
   4   6   3       93.38       80.44      6.74 o 
   5   6   3      461.67      420.81     19.35 o 
   6   6   3      104.70      108.78     12.17 o 
   7   6   3      135.17      165.02     15.27 o 
   8   6   3      286.70      234.51     17.69 o 
   9   6   3      136.41      134.85     15.40 o 
  -9   7   3       48.07       51.34     11.85 o 
  -8   7   3      127.48      115.99     14.73 o 
  -7   7   3        0.66        5.12      7.33 o 
  -6   7   3      128.22      121.67     13.85 o 
  -5   7   3        5.70        4.73      6.27 o 
  -4   7   3      176.75      160.85     13.23 o 
  -3   7   3      224.23      215.83      9.33 o 
  -2   7   3      517.69      539.44     16.94 o 
  -1   7   3      789.96      776.51     28.24 o 
   0   7   3       54.68       69.24      7.16 o 
   1   7   3      790.42      810.66     14.79 o 
   2   7   3      519.22      533.63     20.82 o 
   3   7   3      220.77      201.82      9.33 o 
   4   7   3      178.91      166.08      9.17 o 
   5   7   3        4.85        2.36      5.83 o 
   6   7   3      128.13      132.00     13.96 o 
   7   7   3        0.44        5.96      6.18 o 
   8   7   3      129.84      129.15     15.07 o 
   9   7   3       46.59       53.36     11.35 o 
  -8   8   3        7.24       -0.18      7.59 o 
  -7   8   3      113.09      118.36     14.86 o 
  -6   8   3      143.80      123.95     14.25 o 
  -5   8   3       53.46       73.89     10.78 o 
  -4   8   3      111.56      102.14     12.44 o 
  -3   8   3      756.16      693.45     26.46 o 
  -2   8   3      563.39      558.78     13.99 o 
  -1   8   3       50.99       51.02      6.61 o 
   0   8   3        6.65        5.16      2.90 o 
   1   8   3       53.66       56.47      4.64 o 
   2   8   3      574.92      577.87     12.69 o 
   3   8   3      752.80      696.46     35.87 o 
   4   8   3      111.71      121.36     12.80 o 
   5   8   3       53.26       50.62      9.64 o 
   6   8   3      142.58      148.80     15.77 o 
   7   8   3      113.58       97.90     13.42 o 
   8   8   3        7.07       -1.64      7.57 o 
  -7   9   3       21.91       32.57      9.91 o 
  -6   9   3       26.95       41.07     10.31 o 
  -5   9   3       27.34       38.65      9.58 o 
  -4   9   3      236.11      239.21     16.71 o 
  -3   9   3       58.83       71.62     10.39 o 
  -2   9   3       12.82        6.76      6.50 o 
  -1   9   3      674.89      652.64     24.02 o 
   0   9   3       83.95       86.24      5.69 o 
   1   9   3      664.13      668.79     30.14 o 
   2   9   3       14.09       12.63      6.70 o 
   3   9   3       58.76       91.15      7.79 o 
   4   9   3      235.54      221.03     15.93 o 
   5   9   3       27.88       14.67      7.87 o 
   6   9   3       27.35       29.75      9.65 o 
   7   9   3       23.34       16.84      8.86 o 
  -6  10   3       34.45       38.02     10.63 o 
  -5  10   3      126.12      133.71     15.39 o 
  -4  10   3       18.66       20.39      8.38 o 
  -3  10   3       37.98       47.60      9.52 o 
  -2  10   3      103.58       90.85     11.99 o 
  -1  10   3      127.62      121.10      9.22 o 
   0  10   3       32.85       33.11      6.00 o 
   1  10   3      125.71      113.16      8.94 o 
   2  10   3      103.55      105.40     14.23 o 
   3  10   3       35.84       36.99      6.11 o 
   4  10   3       20.16       17.22      5.25 o 
   5  10   3      126.33      152.25     16.62 o 
   6  10   3       34.73       33.73     10.60 o 
  -5  11   3       10.06       13.68      8.13 o 
  -4  11   3       88.92      100.50     13.98 o 
  -3  11   3       23.94       21.21      8.45 o 
  -2  11   3       26.09       26.14      7.90 o 
  -1  11   3      117.15      117.11      9.90 o 
   0  11   3       11.41       14.89      5.46 o 
   1  11   3      122.85      138.94     10.40 o 
   2  11   3       24.37       20.54      7.26 o 
   3  11   3       23.08       27.91      6.22 o 
   4  11   3       91.34       86.28      8.83 o 
   5  11   3       10.58        0.67      5.53 o 
  -3  12   3       46.96       45.86      7.55 o 
  -2  12   3       14.91       18.77      6.36 o 
  -1  12   3        1.01        4.73      5.33 o 
   0  12   3       43.94       47.00      7.68 o 
   1  12   3        1.44        8.49      5.42 o 
   2  12   3       15.41       21.61      7.17 o 
   3  12   3       47.57       41.91      7.60 o 
   0   0   4     9681.13     8840.48    188.56 o 
   1   0   4      626.95      678.25     12.33 o 
   2   0   4     2764.91     2710.01     34.53 o 
   3   0   4      301.37      312.17      8.55 o 
   4   0   4      679.03      752.18     12.29 o 
   5   0   4        5.33        4.79      1.91 o 
   6   0   4       57.28       61.22      4.08 o 
   7   0   4       43.47       43.98      4.87 o 
   8   0   4       81.75       77.97      6.55 o 
   9   0   4        4.89        4.79      4.00 o 
  10   0   4       22.88       29.53      5.55 o 
 -10   1   4      216.34      219.45     11.72 o 
  -9   1   4       25.84       23.75      5.05 o 
  -8   1   4      132.95      132.93     13.01 o 
  -7   1   4       11.40        5.62      5.66 o 
  -6   1   4      134.62      145.04      5.36 o 
  -5   1   4      144.71      146.29      4.74 o 
  -4   1   4      885.25      881.12     13.62 o 
  -3   1   4      191.63      196.49      4.45 o 
  -2   1   4     3783.70     3872.85     48.86 o 
  -1   1   4     1221.85     1259.54     17.11 o 
   0   1   4     2614.84     2522.99     31.96 o 
   1   1   4     1225.81     1296.13     30.78 o 
   2   1   4     3751.73     3840.65     83.24 o 
   3   1   4      191.30      196.06      6.89 o 
   4   1   4      917.12      885.49     14.23 o 
   5   1   4      144.92      144.15      5.17 o 
   6   1   4      131.43      128.33      5.50 o 
   7   1   4       11.66       10.88      4.12 o 
   8   1   4      127.86      128.67      7.91 o 
   9   1   4       24.25       20.44      4.87 o 
  10   1   4      217.59      204.97     15.39 o 
 -10   2   4      108.22      111.74     14.36 o 
  -9   2   4       43.01       31.76      9.09 o 
  -8   2   4      203.14      212.33     15.37 o 
  -7   2   4      242.03      218.74     13.84 o 
  -6   2   4      104.65      106.49     10.29 o 
  -5   2   4      271.99      264.75      9.35 o 
  -4   2   4      923.80      966.48     18.19 o 
  -3   2   4     1180.33     1199.80     16.97 o 
  -2   2   4      342.38      324.37      6.02 o 
  -1   2   4      615.06      613.71      9.41 o 
   0   2   4     1016.79      938.35     16.18 o 
   1   2   4      614.04      625.13     11.28 o 
   2   2   4      344.61      322.65      8.17 o 
   3   2   4     1165.63     1174.12     21.84 o 
   4   2   4      912.46      935.05     18.97 o 
   5   2   4      275.13      279.41      9.57 o 
   6   2   4      109.30      117.11      6.90 o 
   7   2   4      241.82      235.36     13.60 o 
   8   2   4      195.19      191.92     13.11 o 
   9   2   4       45.26       51.52      9.40 o 
  10   2   4      110.90      109.76     12.68 o 
 -10   3   4       22.84       19.38      8.25 o 
  -9   3   4      144.66      139.94     14.70 o 
  -8   3   4      270.87      250.82     17.12 o 
  -7   3   4       63.38       63.03      9.57 o 
  -6   3   4      270.74      262.81     14.99 o 
  -5   3   4       91.20       85.35      3.62 o 
  -4   3   4      226.24      222.51      5.22 o 
  -3   3   4      947.83      972.24     14.14 o 
  -2   3   4      528.01      594.44      9.38 o 
  -1   3   4     2413.50     2517.80     32.46 o 
   0   3   4      594.88      617.28     12.64 o 
   1   3   4     2411.39     2472.65     39.88 o 
   2   3   4      522.37      589.61     14.43 o 
   3   3   4      960.57      946.17     27.03 o 
   4   3   4      225.90      237.99      8.33 o 
   5   3   4       93.40       84.10      6.05 o 
   6   3   4      267.48      265.22     10.14 o 
   7   3   4       62.09       62.99      8.66 o 
   8   3   4      273.16      280.27     15.96 o 
   9   3   4      148.02      140.93     13.63 o 
  10   3   4       22.33       24.82      8.50 o 
 -10   4   4        5.57        1.27      7.87 o 
  -9   4   4      114.45      100.93     13.43 o 
  -8   4   4       85.78       61.60     10.22 o 
  -7   4   4      331.63      342.39     12.49 o 
  -6   4   4      269.53      271.49      8.63 o 
  -5   4   4     1580.91     1561.48     28.28 o 
  -4   4   4      112.49      117.70      3.40 o 
  -3   4   4      272.37      263.28     11.00 o 
  -2   4   4      256.02      285.83      5.71 o 
  -1   4   4       87.28       91.21      8.89 o 
   0   4   4        9.05       10.56      2.48 o 
   1   4   4       83.75       95.39      4.71 o 
   2   4   4      247.96      281.10      8.55 o 
   3   4   4      280.24      261.54     14.76 o 
   4   4   4      114.98      129.20      6.96 o 
   5   4   4     1579.17     1565.30     30.69 o 
   6   4   4      261.20      255.24     10.47 o 
   7   4   4      337.51      350.06     17.71 o 
   8   4   4       89.32       82.54     10.84 o 
   9   4   4      111.46      107.94     12.95 o 
  10   4   4        5.92       -6.16      6.16 o 
 -10   5   4       44.90       57.42     12.26 o 
  -9   5   4       55.72       76.40     12.26 o 
  -8   5   4        4.14        0.48      6.87 o 
  -7   5   4      258.90      245.39     16.01 o 
  -6   5   4      191.19      166.77      6.63 o 
  -5   5   4       83.45       76.37      9.92 o 
  -4   5   4       51.61       54.10      3.96 o 
  -3   5   4     1264.43     1261.68     23.29 o 
  -2   5   4      664.92      697.67     11.16 o 
  -1   5   4      948.58      951.88     18.52 o 
   0   5   4       27.18       44.14      6.11 o 
   1   5   4      970.74      970.55     18.73 o 
   2   5   4      682.58      713.29     16.10 o 
   3   5   4     1260.90     1259.65     25.24 o 
   4   5   4       50.74       54.13      9.49 o 
   5   5   4       84.14       85.60      6.92 o 
   6   5   4      188.39      172.45      9.01 o 
   7   5   4      264.26      232.80     15.10 o 
   8   5   4        4.28        6.79      6.27 o 
   9   5   4       53.91       45.10      9.76 o 
  10   5   4       45.40       33.49      9.83 o 
  -9   6   4       26.72       39.24     10.52 o 
  -8   6   4       49.91       54.97     11.16 o 
  -7   6   4      131.37      149.33     15.00 o 
  -6   6   4       95.46       95.44     11.77 o 
  -5   6   4      367.72      352.56     17.90 o 
  -4   6   4       82.18       75.62      7.35 o 
  -3   6   4      439.95      423.88     10.63 o 
  -2   6   4      240.77      236.93     10.79 o 
  -1   6   4       74.62       83.07      5.09 o 
   0   6   4      173.68      191.90      7.23 o 
   1   6   4       70.29       83.89      4.58 o 
   2   6   4      235.24      236.09      7.33 o 
   3   6   4      442.89      399.99     13.51 o 
   4   6   4       85.03       87.31      6.90 o 
   5   6   4      367.69      364.36     13.06 o 
   6   6   4      100.50       94.19     11.48 o 
   7   6   4      129.61      124.50     13.11 o 
   8   6   4       47.75       33.64      9.15 o 
   9   6   4       25.52       13.82      8.03 o 
  -9   7   4        9.53       25.12     10.09 o 
  -8   7   4      175.39      196.17     18.51 o 
  -7   7   4      111.31       86.75     12.56 o 
  -6   7   4      109.67       80.19     11.38 o 
  -5   7   4       11.19       -1.04      5.64 o 
  -4   7   4       93.16       67.26      9.66 o 
  -3   7   4      104.15      111.87      6.14 o 
  -2   7   4      274.03      272.07      8.83 o 
  -1   7   4      258.28      222.36      8.18 o 
   0   7   4      511.64      476.88     12.53 o 
   1   7   4      254.90      234.25      7.41 o 
   2   7   4      267.25      279.20      8.10 o 
   3   7   4      105.65      114.35      7.91 o 
   4   7   4       85.45       76.82      6.97 o 
   5   7   4       10.29       10.28      4.47 o 
   6   7   4      114.25      130.32     13.77 o 
   7   7   4      108.97       94.38     12.45 o 
   8   7   4      175.71      177.57     17.39 o 
   9   7   4       10.36       16.20      8.62 o 
  -8   8   4        1.20        6.23      8.19 o 
  -7   8   4       18.40       18.54      8.70 o 
  -6   8   4        4.84       -0.09      6.30 o 
  -5   8   4       21.67       19.31      7.53 o 
  -4   8   4       20.87       26.88      7.74 o 
  -3   8   4       70.67       65.41      9.92 o 
  -2   8   4      136.07      121.89      6.88 o 
  -1   8   4      118.08      127.47      7.25 o 
   0   8   4     1661.30     1700.00     32.16 o 
   1   8   4      122.44      124.40      7.09 o 
   2   8   4      130.36      141.21      6.72 o 
   3   8   4       66.55       68.24      5.29 o 
   4   8   4       19.08       12.14      4.78 o 
   5   8   4       20.83       14.24      6.99 o 
   6   8   4        5.40        7.18      6.65 o 
   7   8   4       17.50       10.47      7.95 o 
   8   8   4        0.80        3.98      7.63 o 
  -7   9   4       26.86       30.59     10.28 o 
  -6   9   4       34.32       34.04     10.11 o 
  -5   9   4       79.29       76.05     11.80 o 
  -4   9   4      376.09      346.00     19.85 o 
  -3   9   4       21.71       26.55      7.90 o 
  -2   9   4      398.24      381.49     11.84 o 
  -1   9   4       16.08       20.29      4.24 o 
   0   9   4       24.49       24.51      3.79 o 
   1   9   4       16.56       17.41      3.70 o 
   2   9   4      395.35      392.81     12.16 o 
   3   9   4       23.02       23.15      4.20 o 
   4   9   4      382.41      348.03     19.87 o 
   5   9   4       78.18       94.66     13.14 o 
   6   9   4       30.67       43.18     10.22 o 
   7   9   4       25.36       15.28      9.15 o 
  -6  10   4       53.58       40.67     10.79 o 
  -5  10   4       98.71       72.10     12.56 o 
  -4  10   4        9.47       17.18      7.81 o 
  -3  10   4       62.58       49.26      9.97 o 
  -2  10   4      350.93      350.14     18.92 o 
  -1  10   4       31.20       26.91      5.62 o 
   0  10   4      193.50      198.68      7.97 o 
   1  10   4       29.36       23.11      5.35 o 
   2  10   4      352.23      344.38     18.26 o 
   3  10   4       64.19       65.28      7.51 o 
   4  10   4        9.55        8.33      4.95 o 
   5  10   4       98.33       95.24     13.62 o 
   6  10   4       54.16       51.96     12.05 o 
  -5  11   4       50.37       62.54     11.64 o 
  -4  11   4      156.65      161.51     16.77 o 
  -3  11   4       80.55       93.27     13.16 o 
  -2  11   4       43.63       55.22     10.66 o 
  -1  11   4       23.79       22.78      5.78 o 
   0  11   4       68.31       69.55      8.02 o 
   1  11   4       24.28       28.85      6.26 o 
   2  11   4       46.45       35.65      6.88 o 
   3  11   4       82.63       85.92      8.74 o 
   4  11   4      155.62      166.24     11.49 o 
   5  11   4       50.79       27.23      9.60 o 
  -3  12   4       16.65       14.70      8.75 o 
  -2  12   4       39.23       55.01     11.24 o 
  -1  12   4        9.38        7.72      5.60 o 
   0  12   4       28.27       19.07      6.31 o 
   1  12   4       10.45       -2.36     12.81 o 
   2  12   4       40.06       43.37      9.35 o 
   3  12   4       17.00       22.46      6.61 o 
   1   0   5      288.00      326.52      6.04 o 
   2   0   5      242.58      252.62      4.98 o 
   3   0   5      479.55      484.00      8.36 o 
   4   0   5      841.38      822.87     13.22 o 
   5   0   5      178.09      195.09      8.95 o 
   6   0   5      201.39      183.82      8.44 o 
   7   0   5       25.99       25.61      3.37 o 
   8   0   5       89.70       98.49     11.78 o 
   9   0   5        6.14        2.26      4.00 o 
  10   0   5       22.29       26.01      5.26 o 
 -10   1   5       61.12       62.89     11.26 o 
  -9   1   5        5.25       -2.94      5.09 o 
  -8   1   5      300.00      295.87     10.68 o 
  -7   1   5      240.21      243.98      9.02 o 
  -6   1   5      119.34      120.86      7.26 o 
  -5   1   5       74.08       73.81      3.81 o 
  -4   1   5       88.02       82.41      3.32 o 
  -3   1   5       41.78       44.15      2.34 o 
  -2   1   5      669.68      732.29     11.03 o 
  -1   1   5     1137.56     1167.48     16.20 o 
   0   1   5     1305.48     1301.08     17.57 o 
   1   1   5     1123.46     1150.43     29.19 o 
   2   1   5      633.65      645.81     13.12 o 
   3   1   5       42.56       46.24      2.91 o 
   4   1   5       88.51       82.06      3.99 o 
   5   1   5       78.73       78.54      4.47 o 
   6   1   5      116.81      122.40      7.81 o 
   7   1   5      239.26      236.93      7.79 o 
   8   1   5      303.31      303.99     11.19 o 
   9   1   5        4.79        3.10      4.12 o 
  10   1   5       58.26       64.76      9.91 o 
 -10   2   5       28.20       31.14      9.32 o 
  -9   2   5       67.71       63.72     11.10 o 
  -8   2   5       25.50       14.74      7.34 o 
  -7   2   5       26.66       27.97      7.38 o 
  -6   2   5      659.71      653.98     15.28 o 
  -5   2   5       68.77       73.62      5.00 o 
  -4   2   5      105.36      104.98      6.38 o 
  -3   2   5      305.67      320.00      6.59 o 
  -2   2   5      190.84      181.33      4.51 o 
  -1   2   5      209.21      210.17      4.82 o 
   0   2   5      477.59      482.69      7.97 o 
   1   2   5      224.68      232.41      5.25 o 
   2   2   5      188.60      186.73      6.12 o 
   3   2   5      311.03      306.42     22.02 o 
   4   2   5       98.08       96.76      5.72 o 
   5   2   5       67.25       66.08      5.23 o 
   6   2   5      661.94      637.05     15.92 o 
   7   2   5       24.97       27.13      4.61 o 
   8   2   5       25.53       24.14      6.43 o 
   9   2   5       67.17       63.78      9.40 o 
  10   2   5       27.38       26.54      7.92 o 
 -10   3   5        1.99        5.46      7.58 o 
  -9   3   5      122.16      105.94     13.33 o 
  -8   3   5       29.76       30.68      7.94 o 
  -7   3   5        0.05       -2.97      4.79 o 
  -6   3   5      202.53      195.28      7.73 o 
  -5   3   5      257.08      243.82      7.98 o 
  -4   3   5       47.84       50.68      2.93 o 
  -3   3   5      227.13      236.61      5.39 o 
  -2   3   5      427.18      439.08      9.65 o 
  -1   3   5      107.63      108.82      4.18 o 
   0   3   5      126.33      198.15     16.10 o 
   1   3   5      107.62      108.57      4.99 o 
   2   3   5      440.04      446.24      9.25 o 
   3   3   5      230.34      234.51      7.93 o 
   4   3   5       50.23       52.95      4.68 o 
   5   3   5      251.13      247.02      9.37 o 
   6   3   5      201.61      193.24      9.06 o 
   7   3   5        0.07       -0.30      3.35 o 
   8   3   5       30.16       31.55      7.38 o 
   9   3   5      123.11      102.94     12.04 o 
  10   3   5        1.83        1.32      6.51 o 
 -10   4   5        0.59        2.57      8.21 o 
  -9   4   5        5.18        1.39      6.35 o 
  -8   4   5      152.51      150.49     14.85 o 
  -7   4   5       36.54       40.15      4.50 o 
  -6   4   5      136.94      133.40     11.91 o 
  -5   4   5      181.27      174.33      4.90 o 
  -4   4   5      582.86      602.28     10.12 o 
  -3   4   5      143.32      130.22      4.99 o 
  -2   4   5      231.61      237.12      5.48 o 
  -1   4   5     1501.16     1563.44     22.43 o 
   0   4   5      895.39     1018.40     18.91 o 
   1   4   5     1479.43     1505.72     26.58 o 
   2   4   5      237.55      255.69      6.03 o 
   3   4   5      141.35      131.52      7.68 o 
   4   4   5      586.48      576.70     17.16 o 
   5   4   5      180.80      182.18      8.58 o 
   6   4   5      137.71      131.56     11.89 o 
   7   4   5       34.12       33.26      5.94 o 
   8   4   5      152.36      159.83     14.19 o 
   9   4   5        5.39        3.72      6.23 o 
  10   4   5        0.58       -1.24      6.30 o 
  -9   5   5       37.04       41.12     10.62 o 
  -8   5   5       53.19       46.92     10.17 o 
  -7   5   5       87.05       68.79     10.84 o 
  -6   5   5      114.40      104.12      5.99 o 
  -5   5   5       17.49       20.13      3.27 o 
  -4   5   5       53.23       53.31     12.70 o 
  -3   5   5      918.41      903.93     13.84 o 
  -2   5   5      280.71      296.53      6.32 o 
  -1   5   5      528.93      577.34     12.96 o 
   0   5   5       10.59        6.14      2.49 o 
   1   5   5      533.28      567.10     12.89 o 
   2   5   5      276.54      280.69      7.16 o 
   3   5   5      907.77      891.74     38.84 o 
   4   5   5       52.24       49.72      5.47 o 
   5   5   5       18.32       24.99      4.68 o 
   6   5   5      116.17      102.47      8.02 o 
   7   5   5       82.96       97.48     19.09 o 
   8   5   5       53.55       56.24      9.96 o 
   9   5   5       38.90       36.81      9.12 o 
  -9   6   5      104.38      125.15     15.90 o 
  -8   6   5       25.20       25.36      9.15 o 
  -7   6   5       36.26       36.46      8.83 o 
  -6   6   5      118.04       97.49     11.82 o 
  -5   6   5       88.79       98.69      5.72 o 
  -4   6   5      295.56      287.58     10.01 o 
  -3   6   5      244.04      226.48      6.33 o 
  -2   6   5       32.85       41.04      4.36 o 
  -1   6   5      780.07      745.40     16.37 o 
   0   6   5      157.57      167.60      7.04 o 
   1   6   5      779.99      775.26     18.01 o 
   2   6   5       30.83       33.91      3.38 o 
   3   6   5      230.39      217.27      9.36 o 
   4   6   5      293.11      290.54     11.37 o 
   5   6   5       90.92       78.87      7.21 o 
   6   6   5      122.38      103.54      8.46 o 
   7   6   5       36.78       36.23      8.43 o 
   8   6   5       23.58       28.35      8.64 o 
   9   6   5      103.62      125.08     15.06 o 
  -8   7   5      100.82      108.44     14.57 o 
  -7   7   5      119.38      132.53     14.93 o 
  -6   7   5       26.36       22.30      8.14 o 
  -5   7   5      176.94      165.41     14.96 o 
  -4   7   5       55.42       55.14      5.58 o 
  -3   7   5       11.68       14.24      3.27 o 
  -2   7   5      413.38      404.90      9.82 o 
  -1   7   5      255.80      264.07      9.26 o 
   0   7   5       22.62       24.34      3.83 o 
   1   7   5      255.05      257.16      7.84 o 
   2   7   5      429.68      428.31     16.25 o 
   3   7   5       14.45       23.41      3.53 o 
   4   7   5       57.33       55.86      6.29 o 
   5   7   5      171.36      156.56      9.20 o 
   6   7   5       26.71       17.08      5.13 o 
   7   7   5      122.30      139.07     14.87 o 
   8   7   5      103.14      100.04     13.69 o 
  -8   8   5       10.60       11.02      8.52 o 
  -7   8   5       46.21       51.99     11.30 o 
  -6   8   5       91.38      116.33     13.74 o 
  -5   8   5       41.88       26.98      8.49 o 
  -4   8   5      188.09      177.36     14.18 o 
  -3   8   5      104.65       96.67      9.15 o 
  -2   8   5       17.63       20.75      3.87 o 
  -1   8   5      131.75      119.21      7.21 o 
   0   8   5      410.30      397.93     12.09 o 
   1   8   5      125.60      113.49      6.26 o 
   2   8   5       15.75       15.76      4.38 o 
   3   8   5      107.37      106.30      6.36 o 
   4   8   5      198.52      206.58     10.57 o 
   5   8   5       41.31       45.14      7.51 o 
   6   8   5       91.00       74.56     12.06 o 
   7   8   5       45.63       46.70     10.48 o 
   8   8   5       11.48        7.74      7.95 o 
  -7   9   5       30.05       36.75     10.47 o 
  -6   9   5       33.85       39.37     10.45 o 
  -5   9   5       48.80       28.70      9.19 o 
  -4   9   5       23.05       30.95      8.44 o 
  -3   9   5       40.61       41.53      8.88 o 
  -2   9   5      145.94      146.28     11.23 o 
  -1   9   5      102.49      105.22      7.35 o 
   0   9   5        0.76        2.59      2.97 o 
   1   9   5      105.20      100.34      6.29 o 
   2   9   5      151.82      158.44      7.76 o 
   3   9   5       39.83       43.48      6.94 o 
   4   9   5       23.17       29.11      4.52 o 
   5   9   5       49.49       32.27      9.45 o 
   6   9   5       33.55       53.16     11.27 o 
   7   9   5       29.46       19.87      9.45 o 
  -6  10   5       35.82       31.19      9.77 o 
  -5  10   5       33.00       30.36      9.59 o 
  -4  10   5      106.68      114.39     13.84 o 
  -3  10   5       21.33       27.10      8.75 o 
  -2  10   5        1.03        7.44      6.70 o 
  -1  10   5      158.55      160.80     14.05 o 
   0  10   5       65.48       62.86      5.58 o 
   1  10   5      154.95      151.34      7.87 o 
   2  10   5        0.58       -2.88      2.88 o 
   3  10   5       22.07       21.36      5.52 o 
   4  10   5      105.23      104.92     11.05 o 
   5  10   5       32.00       29.98     10.13 o 
   6  10   5       34.51       21.69      9.94 o 
  -4  11   5        9.54        6.82      7.98 o 
  -3  11   5       78.32       86.16     12.98 o 
  -2  11   5       55.36       55.24     10.41 o 
  -1  11   5       22.98       29.99      6.37 o 
   0  11   5       59.34       67.86      9.62 o 
   1  11   5       23.65       24.54      6.16 o 
   2  11   5       51.57       44.62      6.90 o 
   3  11   5       75.95       98.89     26.84 o 
   4  11   5        9.18       -1.10      7.59 o 
  -2  12   5       65.89       84.46      9.24 o 
  -1  12   5      106.64      110.90     10.63 o 
   0  12   5        3.93        0.01      4.97 o 
   1  12   5      109.48       99.23      9.85 o 
   2  12   5       66.50       72.93      8.76 o 
   0   0   6      944.52      896.18     23.44 o 
   1   0   6      263.19      302.30      8.73 o 
   2   0   6      278.12      264.19      4.69 o 
   3   0   6      294.95      271.37      5.75 o 
   4   0   6      105.29       91.30      3.79 o 
   5   0   6     1509.42     1581.45     23.23 o 
   6   0   6        0.27       -2.27      2.27 o 
   7   0   6       86.23       87.87      5.20 o 
   8   0   6       17.04       22.92      8.35 o 
   9   0   6      344.93      375.99     12.84 o 
  10   0   6      134.31      137.65     14.95 o 
 -10   1   6       17.30       17.88      7.88 o 
  -9   1   6       10.26        9.42      6.65 o 
  -8   1   6      127.76      123.63      7.41 o 
  -7   1   6      375.41      374.16      9.15 o 
  -6   1   6      184.98      185.36      6.27 o 
  -5   1   6      341.14      331.85      7.39 o 
  -4   1   6      340.70      344.47      6.87 o 
  -3   1   6      433.86      494.31      7.17 o 
  -2   1   6      449.28      457.16      8.31 o 
  -1   1   6      296.44      276.90      5.72 o 
   0   1   6      515.12      528.25      8.52 o 
   1   1   6      289.42      288.84      7.54 o 
   2   1   6      444.21      457.71     14.75 o 
   3   1   6      428.79      485.05     10.90 o 
   4   1   6      333.53      338.03     16.50 o 
   5   1   6      337.08      339.71      8.15 o 
   6   1   6      180.70      175.87      6.23 o 
   7   1   6      372.75      382.39      9.80 o 
   8   1   6      130.44      128.15      8.03 o 
   9   1   6       11.08        5.91      5.50 o 
  10   1   6       17.04       14.91      6.72 o 
 -10   2   6       24.53       27.89      9.19 o 
  -9   2   6        6.05        7.30      7.34 o 
  -8   2   6        5.76        0.68      5.55 o 
  -7   2   6      115.14      127.37      7.59 o 
  -6   2   6        1.53        2.55      4.53 o 
  -5   2   6      198.34      189.29      7.34 o 
  -4   2   6      381.89      400.42      8.19 o 
  -3   2   6      188.73      212.85      5.47 o 
  -2   2   6     1001.46      994.33     14.86 o 
  -1   2   6      879.43      918.50     13.84 o 
   0   2   6      582.29      590.99      9.45 o 
   1   2   6      905.69      948.79     16.62 o 
   2   2   6      992.98      992.03     25.35 o 
   3   2   6      180.80      214.81      7.19 o 
   4   2   6      371.46      383.21     16.51 o 
   5   2   6      202.64      186.97      7.70 o 
   6   2   6        0.98        0.18      2.91 o 
   7   2   6      114.43      113.19      7.65 o 
   8   2   6        4.67        3.81      5.11 o 
   9   2   6        4.98        1.50      5.77 o 
  10   2   6       25.61       25.48      7.50 o 
 -10   3   6       55.42       68.40     12.47 o 
  -9   3   6        4.76       12.67      7.35 o 
  -8   3   6        2.76       -0.60      3.43 o 
  -7   3   6      204.56      208.16      8.94 o 
  -6   3   6      227.16      222.19      6.45 o 
  -5   3   6      226.88      214.01      6.02 o 
  -4   3   6      414.98      393.13      9.02 o 
  -3   3   6     1849.90     1873.14     26.11 o 
  -2   3   6      587.23      586.33      9.95 o 
  -1   3   6      522.24      530.72      9.11 o 
   0   3   6     1069.43     1118.04     19.89 o 
   1   3   6      507.76      506.57     10.66 o 
   2   3   6      581.16      584.80      9.66 o 
   3   3   6     1867.85     1919.60     33.51 o 
   4   3   6      402.61      385.21     11.26 o 
   5   3   6      219.54      213.28      8.77 o 
   6   3   6      220.22      213.05     13.02 o 
   7   3   6      209.94      205.11      9.71 o 
   8   3   6        3.09       -4.68      4.68 o 
   9   3   6        4.47       -0.74      5.42 o 
  10   3   6       57.63       50.56      9.89 o 
 -10   4   6        0.40       -4.79      7.05 o 
  -9   4   6        4.81        3.14      7.57 o 
  -8   4   6       11.44       20.34      8.11 o 
  -7   4   6      193.11      195.66     18.76 o 
  -6   4   6        3.44        4.80      3.03 o 
  -5   4   6      629.88      595.56     10.89 o 
  -4   4   6      497.74      472.64      9.63 o 
  -3   4   6      225.01      205.88      8.22 o 
  -2   4   6      498.39      507.90      9.18 o 
  -1   4   6      421.93      452.97     10.85 o 
   0   4   6      149.66      180.43     10.83 o 
   1   4   6      413.87      451.16     10.31 o 
   2   4   6      491.73      510.73      9.43 o 
   3   4   6      225.20      214.51      8.20 o 
   4   4   6      497.18      458.80     12.93 o 
   5   4   6      644.70      629.00     16.72 o 
   6   4   6        2.25        2.01      4.50 o 
   7   4   6      192.20      181.10     10.08 o 
   8   4   6       11.40       17.20      6.63 o 
   9   4   6        4.15        1.81      6.06 o 
  10   4   6        0.32        9.69      7.32 o 
  -9   5   6       33.36       17.91      8.64 o 
  -8   5   6       70.41       69.04     11.62 o 
  -7   5   6        4.60        4.40      6.76 o 
  -6   5   6      114.37      113.60     10.79 o 
  -5   5   6       14.49       18.70      6.71 o 
  -4   5   6      342.17      353.11      7.25 o 
  -3   5   6      629.40      654.34     11.11 o 
  -2   5   6      149.00      150.01      7.05 o 
  -1   5   6      392.20      401.87     10.95 o 
   0   5   6      470.75      441.14     11.00 o 
   1   5   6      408.37      446.58     10.75 o 
   2   5   6      142.23      136.14      6.41 o 
   3   5   6      629.06      632.24     11.94 o 
   4   5   6      348.00      337.44     13.53 o 
   5   5   6       15.52       20.56      5.00 o 
   6   5   6      116.71       97.41     10.38 o 
   7   5   6        4.56       -0.77      4.00 o 
   8   5   6       70.62       72.88     10.82 o 
   9   5   6       33.47       29.75      8.76 o 
  -9   6   6       36.04       42.90     10.73 o 
  -8   6   6       48.88       37.40     10.06 o 
  -7   6   6       27.17       19.15      8.01 o 
  -6   6   6       99.59       89.04     11.50 o 
  -5   6   6      260.24      248.64      8.89 o 
  -4   6   6      100.61       87.61      8.64 o 
  -3   6   6      133.80      143.04      4.65 o 
  -2   6   6      431.97      417.08      8.55 o 
  -1   6   6      135.93      139.70      6.68 o 
   0   6   6       67.11       85.46      5.61 o 
   1   6   6      133.52      140.23      9.07 o 
   2   6   6      428.93      414.67      9.44 o 
   3   6   6      137.24      132.58      5.57 o 
   4   6   6      104.33       90.60     17.43 o 
   5   6   6      255.90      245.11     21.88 o 
   6   6   6      102.18      128.18     13.91 o 
   7   6   6       28.34       29.05      5.84 o 
   8   6   6       47.02       45.51      9.78 o 
   9   6   6       37.58       45.96     10.35 o 
  -8   7   6       29.55       42.71     10.93 o 
  -7   7   6       11.79       10.57      7.18 o 
  -6   7   6       70.76       96.57     12.58 o 
  -5   7   6      181.79      197.67     14.83 o 
  -4   7   6       96.20       93.49      6.13 o 
  -3   7   6       78.14       89.49      6.13 o 
  -2   7   6      475.38      479.49      9.64 o 
  -1   7   6      195.72      203.98      8.52 o 
   0   7   6       89.29       93.49     10.25 o 
   1   7   6      194.66      220.34      7.51 o 
   2   7   6      489.59      481.87     11.14 o 
   3   7   6       83.86       92.73      5.63 o 
   4   7   6       91.08       97.27      9.71 o 
   5   7   6      179.20      177.58     10.14 o 
   6   7   6       69.79       85.52     19.64 o 
   7   7   6       12.68        7.92      7.05 o 
   8   7   6       28.76       34.18      9.59 o 
  -8   8   6       47.83       77.25     13.14 o 
  -7   8   6       88.94       97.43     13.65 o 
  -6   8   6       22.79       11.04      7.90 o 
  -5   8   6       49.85       68.67     10.86 o 
  -4   8   6       66.24       72.14     10.78 o 
  -3   8   6      328.44      306.39     18.17 o 
  -2   8   6      134.18      128.15     20.49 o 
  -1   8   6       45.09       48.05      5.31 o 
   0   8   6      847.77      849.16     19.54 o 
   1   8   6       50.36       51.91      5.51 o 
   2   8   6      127.22      111.03      7.15 o 
   3   8   6      325.32      312.29      9.45 o 
   4   8   6       66.34       64.91      5.31 o 
   5   8   6       52.21       52.94      7.00 o 
   6   8   6       21.77       24.75      6.04 o 
   7   8   6       87.66       87.17     12.96 o 
   8   8   6       48.55       60.38     11.90 o 
  -7   9   6       21.80        6.27      7.98 o 
  -6   9   6       44.90       43.23     10.78 o 
  -5   9   6      132.00      141.40     15.51 o 
  -4   9   6       76.28       86.30     12.09 o 
  -3   9   6       52.32       55.18      9.95 o 
  -2   9   6       85.60       88.89      6.84 o 
  -1   9   6       84.26       82.64      6.77 o 
   0   9   6      410.42      418.11     13.26 o 
   1   9   6       86.55       89.69      7.56 o 
   2   9   6       81.84       92.31      6.36 o 
   3   9   6       51.00       48.67      5.21 o 
   4   9   6       75.71       94.48      6.62 o 
   5   9   6      132.72      142.50     10.75 o 
   6   9   6       45.36       58.45     11.67 o 
   7   9   6       20.91       11.46      8.69 o 
  -6  10   6        2.33       14.67      8.64 o 
  -5  10   6       26.70       45.68     10.12 o 
  -4  10   6        5.79        7.69      7.58 o 
  -3  10   6       68.54       85.31     12.06 o 
  -2  10   6      227.99      217.86     15.71 o 
  -1  10   6      136.50      137.46      8.74 o 
   0  10   6        0.23        0.46      3.32 o 
   1  10   6      130.40      127.12      7.71 o 
   2  10   6      226.99      225.67      9.07 o 
   3  10   6       70.49       67.57      6.16 o 
   4  10   6        6.15        2.49      4.78 o 
   5  10   6       27.01       41.58     10.95 o 
   6  10   6        1.97       11.73      8.69 o 
  -4  11   6       27.79       29.50      9.54 o 
  -3  11   6      126.36      131.56     15.01 o 
  -2  11   6       83.10       81.60     12.36 o 
  -1  11   6      106.15      108.09      9.65 o 
   0  11   6        4.46        7.56      3.87 o 
   1  11   6      108.28      114.23      7.68 o 
   2  11   6       83.57       85.02      7.02 o 
   3  11   6      125.46      142.37     12.38 o 
   4  11   6       25.61       32.83     10.75 o 
  -1  12   6       78.33       86.40      9.45 o 
   0  12   6      116.45      109.80     10.10 o 
   1  12   6       77.75       89.64      9.45 o 
   1   0   7       36.37       27.93      2.99 o 
   2   0   7      123.65      134.55      3.39 o 
   3   0   7     5387.96     5575.79     70.04 o 
   4   0   7       15.95       13.28      2.45 o 
   5   0   7      100.01       96.05      4.41 o 
   6   0   7       34.30       41.21      4.72 o 
   7   0   7       32.68       33.90      3.75 o 
   8   0   7        5.59        6.72      2.93 o 
   9   0   7      417.07      406.30     21.61 o 
  10   0   7       11.69       -2.59      6.58 o 
 -10   1   7       39.02       23.26      9.22 o 
  -9   1   7        7.12        3.49      6.72 o 
  -8   1   7       81.27       70.55      6.69 o 
  -7   1   7       40.69       43.75      3.82 o 
  -6   1   7      111.35      121.08      5.16 o 
  -5   1   7       68.38       75.07      3.83 o 
  -4   1   7       47.43       48.74      2.67 o 
  -3   1   7      717.07      669.33     15.19 o 
  -2   1   7      106.52       96.37      3.98 o 
  -1   1   7     5513.31     5630.49     71.36 o 
   0   1   7        0.32        1.76      1.97 o 
   1   1   7     5571.93     5754.55     88.51 o 
   2   1   7      104.74       97.75      4.54 o 
   3   1   7      734.40      712.96     16.63 o 
   4   1   7       50.02       54.85      4.08 o 
   5   1   7       67.74       76.90      4.32 o 
   6   1   7      111.96      132.65      5.77 o 
   7   1   7       43.38       48.32      4.36 o 
   8   1   7       81.84       78.83      6.64 o 
   9   1   7        6.03        9.30      5.40 o 
 -10   2   7       23.55       31.36      9.43 o 
  -9   2   7       30.24       21.91      8.71 o 
  -8   2   7      326.22      344.12     19.34 o 
  -7   2   7      151.41      157.19      8.39 o 
  -6   2   7       72.69       73.40      4.59 o 
  -5   2   7      794.25      793.36     13.98 o 
  -4   2   7      310.58      315.35      8.85 o 
  -3   2   7      230.68      239.49      6.17 o 
  -2   2   7       13.61        6.61      1.86 o 
  -1   2   7     1491.57     1624.34     22.62 o 
   0   2   7     1203.72     1194.12     17.12 o 
   1   2   7     1480.71     1639.27     26.66 o 
   2   2   7       10.58        7.91      2.42 o 
   3   2   7      242.88      249.62     10.19 o 
   4   2   7      315.50      334.55      9.70 o 
   5   2   7      808.65      801.65     17.67 o 
   6   2   7       74.09       73.63      7.16 o 
   7   2   7      152.46      151.92     11.96 o 
   8   2   7      325.02      338.70     12.14 o 
   9   2   7       30.14       39.33      8.05 o 
 -10   3   7        0.84       -0.80      7.64 o 
  -9   3   7       81.67       90.18     13.16 o 
  -8   3   7       39.26       40.83      5.41 o 
  -7   3   7       24.19       27.18      3.87 o 
  -6   3   7     1203.46     1194.89     20.59 o 
  -5   3   7      165.66      160.68      9.15 o 
  -4   3   7       73.86       75.98      3.92 o 
  -3   3   7      245.77      247.30      6.14 o 
  -2   3   7      105.40      103.50      4.03 o 
  -1   3   7      301.87      286.43      6.35 o 
   0   3   7        0.13        0.47      1.55 o 
   1   3   7      300.67      288.45      7.02 o 
   2   3   7      111.67      102.44      6.60 o 
   3   3   7      249.37      245.66      8.58 o 
   4   3   7       72.37       63.97      5.26 o 
   5   3   7      166.12      150.75      7.79 o 
   6   3   7     1206.70     1190.58     25.39 o 
   7   3   7       24.05       22.62      4.85 o 
   8   3   7       37.32       38.13      9.41 o 
   9   3   7       82.32       84.17     10.83 o 
  10   3   7        0.93       -1.44      6.09 o 
  -9   4   7       14.49       24.19      8.73 o 
  -8   4   7       86.35       98.69     12.94 o 
  -7   4   7      199.01      190.14     10.16 o 
  -6   4   7       80.95       83.50      6.18 o 
  -5   4   7       70.60       65.15      3.85 o 
  -4   4   7      801.43      786.50     13.38 o 
  -3   4   7      110.10      114.36      4.29 o 
  -2   4   7      898.03      925.57     19.10 o 
  -1   4   7      105.40      117.99      5.00 o 
   0   4   7       17.61       31.02      3.28 o 
   1   4   7      106.33      112.52      8.36 o 
   2   4   7      901.76      921.00     24.36 o 
   3   4   7      107.61      114.76      4.14 o 
   4   4   7      795.00      806.61     18.57 o 
   5   4   7       67.98       76.27     10.62 o 
   6   4   7       79.74       86.70     14.32 o 
   7   4   7      201.02      198.36     10.02 o 
   8   4   7       86.61       96.50      8.47 o 
   9   4   7       14.51        9.69      7.32 o 
  -9   5   7        3.75        1.26      7.22 o 
  -8   5   7       90.46      111.54     14.01 o 
  -7   5   7       70.67       73.34     11.21 o 
  -6   5   7      277.05      288.67     15.17 o 
  -5   5   7       82.26       85.28      5.97 o 
  -4   5   7     1312.69     1267.52     19.26 o 
  -3   5   7      212.01      217.29      8.35 o 
  -2   5   7       83.10       84.75      4.37 o 
  -1   5   7       86.83       93.45      5.84 o 
   0   5   7      100.29       99.04      5.55 o 
   1   5   7       89.00       87.29      5.19 o 
   2   5   7       88.35       96.27      4.53 o 
   3   5   7      213.00      215.25     11.15 o 
   4   5   7     1316.14     1260.09     26.50 o 
   5   5   7       81.51       86.63     12.31 o 
   6   5   7      267.32      261.21     11.58 o 
   7   5   7       71.04       76.35      7.56 o 
   8   5   7       91.64      108.80     10.13 o 
   9   5   7        3.95        4.19      6.70 o 
  -9   6   7       20.74       34.65     10.49 o 
  -8   6   7       67.04       70.74     12.51 o 
  -7   6   7       96.52       77.84     11.72 o 
  -6   6   7       35.98       32.80      8.41 o 
  -5   6   7        5.86        5.30      3.22 o 
  -4   6   7       40.53       45.40      9.46 o 
  -3   6   7      417.16      391.44      8.38 o 
  -2   6   7      486.79      479.37      9.61 o 
  -1   6   7        5.31        4.52      2.10 o 
   0   6   7      520.42      506.66     12.92 o 
   1   6   7        5.86        6.95      3.03 o 
   2   6   7      479.19      475.97     10.87 o 
   3   6   7      414.23      400.99     14.06 o 
   4   6   7       41.13       38.61      3.73 o 
   5   6   7        5.20        3.89      3.96 o 
   6   6   7       36.96       37.12      6.03 o 
   7   6   7       98.12       84.62      8.19 o 
   8   6   7       66.38       76.67     11.73 o 
   9   6   7       20.15       13.71      8.33 o 
  -8   7   7       19.98       24.69      9.23 o 
  -7   7   7       14.11       30.32      9.24 o 
  -6   7   7      113.76      110.23     13.23 o 
  -5   7   7       58.45       37.04      8.83 o 
  -4   7   7      115.51      113.42      7.09 o 
  -3   7   7       16.68       15.13      3.75 o 
  -2   7   7      386.32      399.29     18.46 o 
  -1   7   7     1000.86     1013.32     21.54 o 
   0   7   7       22.15       15.17      3.77 o 
   1   7   7      992.02     1007.81     17.99 o 
   2   7   7      384.94      380.16     10.83 o 
   3   7   7       14.42       10.08      3.07 o 
   4   7   7      112.58      106.17      6.00 o 
   5   7   7       59.60       56.49      6.88 o 
   6   7   7      116.53      105.89      9.04 o 
   7   7   7       13.47       10.74      5.20 o 
   8   7   7       18.81       20.92      8.33 o 
  -7   8   7       85.30      112.58     14.63 o 
  -6   8   7       32.86       24.11      9.13 o 
  -5   8   7       95.60      101.17     12.66 o 
  -4   8   7        7.62       -5.83      5.83 o 
  -3   8   7      105.97      102.08      7.11 o 
  -2   8   7      126.49      138.41      7.95 o 
  -1   8   7      756.81      748.61     18.11 o 
   0   8   7      173.94      186.67      8.84 o 
   1   8   7      753.47      744.98     15.34 o 
   2   8   7      126.97      133.77      6.97 o 
   3   8   7      102.48      109.17      6.51 o 
   4   8   7        7.51        6.20      4.59 o 
   5   8   7       94.79      101.28      9.02 o 
   6   8   7       32.37       38.87      6.48 o 
   7   8   7       84.28      107.03     14.00 o 
  -6   9   7       51.15       71.12     12.16 o 
  -5   9   7       18.45       26.43      8.25 o 
  -4   9   7       44.56       48.24      9.93 o 
  -3   9   7       63.87       40.28      9.08 o 
  -2   9   7       13.08        6.39      9.29 o 
  -1   9   7      444.42      467.52     25.54 o 
   0   9   7       35.03       44.65      5.74 o 
   1   9   7      453.05      502.01     12.69 o 
   2   9   7       13.10       11.98      3.77 o 
   3   9   7       63.71       70.80      5.89 o 
   4   9   7       44.81       53.00     12.67 o 
   5   9   7       18.93       24.05      9.70 o 
   6   9   7       50.64       60.10     15.51 o 
  -5  10   7      109.60       98.12     14.04 o 
  -4  10   7       23.86       36.55      9.57 o 
  -3  10   7      141.94      142.95     15.03 o 
  -2  10   7       42.44       43.32      9.44 o 
  -1  10   7       29.97       37.56     10.56 o 
   0  10   7       24.21       25.14      7.24 o 
   1  10   7       29.48       31.05      4.77 o 
   2  10   7       41.86       40.45      5.26 o 
   3  10   7      146.15      149.38     26.78 o 
   4  10   7       23.87       28.12      6.24 o 
   5  10   7      110.64      114.17     10.47 o 
  -4  11   7      205.90      256.18     18.84 o 
  -3  11   7      149.06      155.30     16.54 o 
  -2  11   7       29.38       24.31      8.93 o 
  -1  11   7       19.97        6.91      5.23 o 
   0  11   7        6.74        6.29      4.00 o 
   1  11   7       18.55       16.18      7.44 o 
   2  11   7       30.94       33.36      8.49 o 
   3  11   7      151.71      181.41     27.52 o 
   4  11   7      204.69      220.58     21.37 o 
   0   0   8        9.09        2.01      2.89 o 
   1   0   8     1379.62     1370.42     24.75 o 
   2   0   8     1337.79     1323.35     18.81 o 
   3   0   8       17.25       23.65      1.87 o 
   4   0   8      345.11      360.48      7.44 o 
   5   0   8      253.68      266.04      6.74 o 
   6   0   8       74.33       86.11      4.69 o 
   7   0   8       67.45       69.44      4.78 o 
   8   0   8        2.76        5.48      7.59 o 
   9   0   8      404.30      396.82     21.36 o 
  10   0   8       58.45       77.22     12.36 o 
 -10   1   8        2.05        0.15      7.20 o 
  -9   1   8       32.06       37.59      9.17 o 
  -8   1   8       88.12       83.43      7.20 o 
  -7   1   8      444.52      463.69     14.24 o 
  -6   1   8       17.53       21.51      4.62 o 
  -5   1   8      385.38      390.07      7.94 o 
  -4   1   8      506.85      507.72     10.36 o 
  -3   1   8       75.51       74.60      3.82 o 
  -2   1   8      957.29     1019.93     15.87 o 
  -1   1   8      643.07      666.52     11.24 o 
   0   1   8      368.17      445.61     15.76 o 
   1   1   8      648.56      684.44     14.50 o 
   2   1   8      947.92     1023.66     15.66 o 
   3   1   8       76.33       76.13      7.05 o 
   4   1   8      520.57      531.84     12.05 o 
   5   1   8      373.34      373.81     13.97 o 
   6   1   8       19.44       20.97      3.59 o 
   7   1   8      456.33      459.64     13.15 o 
   8   1   8       85.17       98.84      7.15 o 
 -10   2   8       67.48       73.96     12.35 o 
  -9   2   8       13.35       15.86      4.75 o 
  -8   2   8       49.25       50.42      8.51 o 
  -7   2   8      200.29      189.27      7.08 o 
  -6   2   8       33.47       27.85      3.47 o 
  -5   2   8       41.48       42.32      5.62 o 
  -4   2   8      223.20      222.68      6.46 o 
  -3   2   8     1327.82     1347.41     20.21 o 
  -2   2   8      117.54      126.35      4.50 o 
  -1   2   8      464.74      507.20      9.15 o 
   0   2   8      582.00      554.21     10.13 o 
   1   2   8      440.31      482.33     11.86 o 
   2   2   8      126.57      135.16     13.22 o 
   3   2   8     1333.18     1347.41     24.91 o 
   4   2   8      218.92      211.19     10.81 o 
   5   2   8       39.66       43.21      9.81 o 
   6   2   8       33.84       30.03      6.43 o 
   7   2   8      199.15      205.15      9.03 o 
   8   2   8       52.52       60.00     11.29 o 
  -9   3   8       11.49       -0.90      6.52 o 
  -8   3   8       25.70       34.48      5.99 o 
  -7   3   8      241.36      243.24      7.71 o 
  -6   3   8      184.69      195.52      7.43 o 
  -5   3   8      611.11      572.64     11.58 o 
  -4   3   8        6.30        3.45      2.08 o 
  -3   3   8      141.75      139.33      4.99 o 
  -2   3   8        2.39        4.15      1.88 o 
  -1   3   8     1090.50     1107.56     16.84 o 
   0   3   8     1419.03     1490.78     21.31 o 
   1   3   8     1115.44     1115.69     19.62 o 
   2   3   8        2.85        2.12      3.60 o 
   3   3   8      146.96      146.35      6.77 o 
   4   3   8        4.98        2.59      4.06 o 
   5   3   8      621.80      624.57     16.72 o 
   6   3   8      185.44      166.62      8.68 o 
   7   3   8      233.70      204.44      9.89 o 
   8   3   8       24.03       22.21     10.19 o 
   9   3   8       12.52       17.69      6.83 o 
  -9   4   8        2.18       -5.51      6.93 o 
  -8   4   8       20.65       15.23      8.26 o 
  -7   4   8       78.83       96.63      7.17 o 
  -6   4   8        0.81        0.66      3.36 o 
  -5   4   8      888.12      867.01     15.08 o 
  -4   4   8       85.07       74.84      4.18 o 
  -3   4   8       26.37       21.95      2.61 o 
  -2   4   8      334.21      355.17     10.35 o 
  -1   4   8       31.36       38.91      7.02 o 
   0   4   8        6.41        6.75      2.10 o 
   1   4   8       33.92       38.18      4.18 o 
   2   4   8      332.09      345.98      7.14 o 
   3   4   8       25.17       26.34      3.90 o 
   4   4   8       82.26       76.39      6.22 o 
   5   4   8      885.29      869.60     20.37 o 
   6   4   8        0.79       -3.22      3.22 o 
   7   4   8       80.15       72.35     12.14 o 
   8   4   8       20.08       26.04      5.73 o 
   9   4   8        2.45        8.67      6.37 o 
  -9   5   8       49.88       51.22     11.10 o 
  -8   5   8       20.86       16.46      8.56 o 
  -7   5   8       17.41       17.12      7.36 o 
  -6   5   8       26.14       28.05      9.92 o 
  -5   5   8      189.39      182.52     17.74 o 
  -4   5   8       59.06       60.18      3.79 o 
  -3   5   8      741.14      703.32     12.66 o 
  -2   5   8      388.48      385.04      8.51 o 
  -1   5   8      327.76      342.85      7.84 o 
   0   5   8      286.98      294.64     12.18 o 
   1   5   8      316.63      319.99      9.17 o 
   2   5   8      397.78      409.06      8.72 o 
   3   5   8      738.03      719.01     12.73 o 
   4   5   8       58.01       63.17      6.15 o 
   5   5   8      189.67      203.30     10.06 o 
   6   5   8       27.34       29.92      5.42 o 
   7   5   8       16.21       10.89      6.81 o 
   8   5   8       21.25       22.88      5.75 o 
   9   5   8       50.07       47.33     10.14 o 
  -8   6   8       32.12       59.36     11.64 o 
  -7   6   8      114.00      122.24     14.21 o 
  -6   6   8      129.20      157.70     14.99 o 
  -5   6   8       67.43       68.42      8.05 o 
  -4   6   8       26.49       27.24      4.32 o 
  -3   6   8      512.83      497.36     10.06 o 
  -2   6   8      234.68      239.73     10.09 o 
  -1   6   8       16.81       15.69      2.63 o 
   0   6   8       70.92       68.37      7.68 o 
   1   6   8       18.42       18.57      3.60 o 
   2   6   8      230.49      240.61      7.27 o 
   3   6   8      509.24      495.47     13.87 o 
   4   6   8       30.63       32.57      5.26 o 
   5   6   8       64.26       62.75      6.83 o 
   6   6   8      129.69      131.28      9.68 o 
   7   6   8      115.33      107.48     29.35 o 
   8   6   8       33.31       38.87      6.78 o 
  -8   7   8       69.80       83.01     13.39 o 
  -7   7   8      104.73       91.70     13.56 o 
  -6   7   8       27.89       24.37      8.07 o 
  -5   7   8       84.37       93.58     12.03 o 
  -4   7   8      151.56      143.78      7.96 o 
  -3   7   8        7.36        8.78      3.49 o 
  -2   7   8       21.70       26.05      3.08 o 
  -1   7   8      140.36      142.46      5.79 o 
   0   7   8      466.61      492.03     13.52 o 
   1   7   8      137.11      143.29      9.46 o 
   2   7   8       18.25       20.28      4.99 o 
   3   7   8        7.50        9.14      2.99 o 
   4   7   8      157.43      157.91     10.24 o 
   5   7   8       84.45       85.59      8.74 o 
   6   7   8       27.87       23.28      8.69 o 
   7   7   8      101.65      121.39     25.55 o 
   8   7   8       70.37       82.68     12.81 o 
  -7   8   8       24.20       30.18      9.73 o 
  -6   8   8       54.03       46.33     10.55 o 
  -5   8   8        7.15       11.09      7.26 o 
  -4   8   8       85.11       85.38     11.55 o 
  -3   8   8       24.22       34.28      9.26 o 
  -2   8   8       31.98       30.08      4.99 o 
  -1   8   8       86.36       95.48      5.30 o 
   0   8   8      371.33      355.47     11.97 o 
   1   8   8       84.49       83.16      6.86 o 
   2   8   8       35.42       35.31      4.32 o 
   3   8   8       23.83       30.21      6.18 o 
   4   8   8       82.23       82.81      8.26 o 
   5   8   8        7.37        4.72      7.08 o 
   6   8   8       55.31       64.47     11.79 o 
   7   8   8       24.56       34.76      7.00 o 
  -6   9   8       21.47       25.63      9.39 o 
  -5   9   8       84.13      103.82     13.65 o 
  -4   9   8       52.32       58.46     10.61 o 
  -3   9   8       68.71       70.60     11.03 o 
  -2   9   8      328.58      348.40     26.61 o 
  -1   9   8       54.14       56.86      6.09 o 
   0   9   8      122.38      110.33      8.07 o 
   1   9   8       55.58       52.32      7.69 o 
   2   9   8      331.84      353.06     10.72 o 
   3   9   8       67.71       70.56      7.99 o 
   4   9   8       53.06       47.15      7.09 o 
   5   9   8       82.03      100.96     15.48 o 
   6   9   8       21.45       29.23      6.79 o 
  -5  10   8       56.76       68.52     12.11 o 
  -4  10   8        7.76        9.99      7.84 o 
  -3  10   8      101.68      134.24     14.55 o 
  -2  10   8       32.18       40.15      9.33 o 
  -1  10   8       36.40       41.97      6.00 o 
   0  10   8      237.78      251.49      9.61 o 
   1  10   8       37.74       41.01      5.28 o 
   2  10   8       33.26       36.55      6.75 o 
   3  10   8       99.33      110.36     14.64 o 
   4  10   8        7.41       10.71      5.67 o 
   5  10   8       54.81       51.80      8.08 o 
  -3  11   8       99.78       97.28     13.65 o 
  -2  11   8       38.45       35.56      9.30 o 
  -1  11   8       13.63       12.03      5.54 o 
   0  11   8        0.03       -1.44      3.69 o 
   1  11   8       13.97       12.05      6.06 o 
   2  11   8       38.59       20.74      6.63 o 
   3  11   8      101.95      104.79     10.23 o 
   1   0   9        4.21        5.15      3.25 o 
   2   0   9        0.45       -1.26      1.26 o 
   3   0   9        7.57        9.90      1.49 o 
   4   0   9      207.60      203.45      5.81 o 
   5   0   9      164.99      164.89      8.52 o 
   6   0   9       15.32       14.24      4.48 o 
   7   0   9       13.46       16.30      6.01 o 
   8   0   9        5.31        6.71      8.20 o 
   9   0   9       78.01       77.26      7.88 o 
 -10   1   9       47.95       51.59     10.79 o 
  -9   1   9       12.17       13.64      7.42 o 
  -8   1   9      410.42      412.66     17.72 o 
  -7   1   9      329.54      327.12     12.11 o 
  -6   1   9       52.46       46.40      4.28 o 
  -5   1   9       41.37       41.05      3.79 o 
  -4   1   9      179.21      171.10      5.84 o 
  -3   1   9       17.44       23.19      2.74 o 
  -2   1   9       50.45       45.55      3.23 o 
  -1   1   9       46.43       53.56      5.05 o 
   0   1   9      248.09      223.78      7.47 o 
   1   1   9       43.16       47.88     11.23 o 
   2   1   9       47.83       41.56      2.93 o 
   3   1   9       17.21       21.48      2.82 o 
   4   1   9      172.38      164.65      9.27 o 
   5   1   9       38.58       43.13      4.18 o 
   6   1   9       51.51       61.51      5.04 o 
   7   1   9      327.92      347.42     16.26 o 
   8   1   9      400.24      389.19     20.12 o 
   9   1   9       12.35        6.78      6.70 o 
  -9   2   9      212.47      221.00     11.06 o 
  -8   2   9       56.46       57.00      4.97 o 
  -7   2   9        3.42        4.69      2.92 o 
  -6   2   9      526.63      525.39     12.46 o 
  -5   2   9       31.48       29.56      3.40 o 
  -4   2   9      196.61      192.00      6.20 o 
  -3   2   9      239.72      218.34      8.10 o 
  -2   2   9       97.01       85.29      4.04 o 
  -1   2   9      322.55      331.02      7.16 o 
   0   2   9        0.37       -1.40      1.45 o 
   1   2   9      315.44      319.96      9.44 o 
   2   2   9       97.21       83.99      9.23 o 
   3   2   9      235.77      230.92     19.66 o 
   4   2   9      183.84      184.19     20.10 o 
   5   2   9       33.14       30.66      4.13 o 
   6   2   9      512.16      526.81     14.24 o 
   7   2   9        2.90        2.55      3.37 o 
   8   2   9       58.52       37.76      8.83 o 
   9   2   9      212.84      196.47     16.07 o 
  -9   3   9      143.27      169.14     16.97 o 
  -8   3   9       23.99       22.18      5.01 o 
  -7   3   9       39.21       25.86      4.88 o 
  -6   3   9      186.63      177.27      6.70 o 
  -5   3   9      317.05      327.74     12.77 o 
  -4   3   9      107.09      102.24      5.15 o 
  -3   3   9      579.44      575.83     11.11 o 
  -2   3   9      255.34      274.57      9.07 o 
  -1   3   9      150.42      155.02      5.32 o 
   0   3   9        0.12        2.10      1.67 o 
   1   3   9      156.36      157.71      4.25 o 
   2   3   9      248.52      255.08      8.70 o 
   3   3   9      561.20      574.17     17.54 o 
   4   3   9      108.01      117.69     12.49 o 
   5   3   9      319.49      296.01     10.83 o 
   6   3   9      187.54      176.41      9.09 o 
   7   3   9       43.47       48.45      5.87 o 
   8   3   9       22.43       30.54      5.45 o 
   9   3   9      142.73      140.37     15.25 o 
  -9   4   9        6.22        4.82      7.92 o 
  -8   4   9       49.64       58.97     11.27 o 
  -7   4   9      118.38      117.05     13.73 o 
  -6   4   9       47.05       50.15      5.82 o 
  -5   4   9       56.35       59.76      4.19 o 
  -4   4   9      285.51      277.93      7.45 o 
  -3   4   9      153.39      135.54      6.04 o 
  -2   4   9      441.11      449.89      9.45 o 
  -1   4   9      613.69      578.40     10.81 o 
   0   4   9       20.97       18.67      2.35 o 
   1   4   9      613.46      581.05     12.31 o 
   2   4   9      435.50      462.25     12.76 o 
   3   4   9      154.19      140.26      7.48 o 
   4   4   9      286.32      268.02     10.07 o 
   5   4   9       55.41       60.89      7.39 o 
   6   4   9       47.98       48.15      5.99 o 
   7   4   9      122.13      117.35      9.66 o 
   8   4   9       49.21       52.88      8.63 o 
   9   4   9        6.48       21.23      8.66 o 
  -9   5   9       23.32       20.70      9.28 o 
  -8   5   9       23.09       39.61      9.40 o 
  -7   5   9       60.10       78.75     11.50 o 
  -6   5   9       77.49       83.05      6.58 o 
  -5   5   9       47.51       48.97      5.24 o 
  -4   5   9      154.24      141.59      5.63 o 
  -3   5   9      453.58      442.70      9.58 o 
  -2   5   9       51.08       54.59      3.76 o 
  -1   5   9      426.76      430.39      9.38 o 
   0   5   9        0.02        0.88      2.63 o 
   1   5   9      422.02      431.33     10.96 o 
   2   5   9       49.40       50.25      3.77 o 
   3   5   9      470.19      461.23     14.28 o 
   4   5   9      153.27      168.75      8.79 o 
   5   5   9       48.95       46.29      5.88 o 
   6   5   9       75.09       70.66      7.30 o 
   7   5   9       61.57       72.48      7.58 o 
   8   5   9       24.14       25.40      6.36 o 
   9   5   9       22.19       22.67      6.19 o 
  -8   6   9       11.72       -3.32      6.43 o 
  -7   6   9        9.95        7.34      7.32 o 
  -6   6   9        3.25        5.91      6.19 o 
  -5   6   9      149.12      147.34     10.75 o 
  -4   6   9       84.65       83.35      6.44 o 
  -3   6   9       78.91       86.32      5.12 o 
  -2   6   9        8.71        9.18      2.56 o 
  -1   6   9      388.41      394.55      9.10 o 
   0   6   9      297.16      285.95     10.08 o 
   1   6   9      397.37      395.06     11.12 o 
   2   6   9       10.31        6.74      2.60 o 
   3   6   9       82.16       73.29      6.83 o 
   4   6   9       84.26       80.46      7.44 o 
   5   6   9      148.68      139.98      9.65 o 
   6   6   9        3.96        2.60      4.81 o 
   7   6   9        9.88       10.94      4.95 o 
   8   6   9       11.32       10.67      5.24 o 
  -7   7   9       40.80       36.21     10.01 o 
  -6   7   9       23.99       14.26      8.17 o 
  -5   7   9       23.93       16.10      7.30 o 
  -4   7   9       14.83       14.96      5.45 o 
  -3   7   9       29.04       36.88      6.61 o 
  -2   7   9       44.02       45.29      4.09 o 
  -1   7   9       23.48       24.20      3.74 o 
   0   7   9       52.86       49.46      5.22 o 
   1   7   9       24.78       23.49      4.15 o 
   2   7   9       41.25       40.02      4.05 o 
   3   7   9       29.69       27.05      6.68 o 
   4   7   9       16.68       14.13      4.76 o 
   5   7   9       27.22       23.53      5.59 o 
   6   7   9       24.60       29.46      6.09 o 
   7   7   9       38.97       42.56      8.84 o 
   8   7   9       48.31       66.48     11.64 o 
  -7   8   9       15.40       21.21      9.47 o 
  -6   8   9       57.65       66.68     11.75 o 
  -5   8   9       39.81       26.90      8.61 o 
  -4   8   9       44.51       51.66      9.98 o 
  -3   8   9       25.47       22.64      4.72 o 
  -2   8   9        0.66        2.19      3.55 o 
  -1   8   9        7.58        6.19      2.85 o 
   0   8   9        1.72        0.68      3.62 o 
   1   8   9        6.97        3.52      4.04 o 
   2   8   9        0.46        5.80      4.24 o 
   3   8   9       24.38       19.49      5.50 o 
   4   8   9       44.88       59.37      7.71 o 
   5   8   9       40.46       28.89      6.29 o 
   6   8   9       58.45       62.54     10.22 o 
   7   8   9       16.14        7.11      5.44 o 
  -6   9   9       23.59        9.29      8.82 o 
  -5   9   9       33.74       37.86      9.93 o 
  -4   9   9       43.08       55.68     10.65 o 
  -3   9   9        6.31        9.74      6.79 o 
  -2   9   9      204.10      211.90     18.52 o 
  -1   9   9        5.52        5.40      4.16 o 
   0   9   9       13.42        9.71      4.39 o 
   1   9   9        4.95        1.19      3.72 o 
   2   9   9      207.07      223.17     13.99 o 
   3   9   9        5.73        8.07      4.84 o 
   4   9   9       43.19       22.73      6.35 o 
   5   9   9       34.09       30.70      6.79 o 
   6   9   9       22.66       24.69      6.64 o 
  -4  10   9      131.80      103.85     13.98 o 
  -3  10   9       35.76       50.73     10.26 o 
  -2  10   9        0.50        2.04      6.76 o 
  -1  10   9       36.18       46.18      6.28 o 
   0  10   9        0.83       -0.78      3.56 o 
   1  10   9       37.28       40.21      6.83 o 
   2  10   9        0.49        1.78      6.65 o 
   3  10   9       34.91       33.01     12.50 o 
   4  10   9      127.93      133.30     12.60 o 
  -2  11   9       27.78        8.99      7.89 o 
  -1  11   9       32.62       25.52     10.31 o 
   0  11   9      169.76      196.85      9.55 o 
   1  11   9       31.76       36.98      7.04 o 
   2  11   9       25.24       21.08      6.41 o 
   0   0  10      641.94      610.32     20.02 o 
   1   0  10        1.77        0.55      2.88 o 
   2   0  10     1392.79     1415.68     20.58 o 
   3   0  10      233.51      242.06      7.18 o 
   4   0  10        9.46        6.90      1.58 o 
   5   0  10      238.32      260.39      7.92 o 
   6   0  10      559.42      521.91     15.15 o 
   7   0  10      409.57      439.77     14.21 o 
   8   0  10       93.16       85.36     10.29 o 
   9   0  10        1.55        1.51      5.84 o 
  -9   1  10        7.64       -2.00      4.12 o 
  -8   1  10      350.22      356.32     10.56 o 
  -7   1  10       49.96       54.78      4.98 o 
  -6   1  10      382.74      372.72      9.98 o 
  -5   1  10      278.71      255.76      7.84 o 
  -4   1  10      223.79      220.17      9.52 o 
  -3   1  10       21.75       20.69      2.85 o 
  -2   1  10      318.90      317.20      7.64 o 
  -1   1  10       40.17       42.41      4.16 o 
   0   1  10        4.88        5.59      2.46 o 
   1   1  10       38.68       38.75      6.72 o 
   2   1  10      311.47      310.17      7.24 o 
   3   1  10       19.63       22.01      2.67 o 
   4   1  10      222.01      206.41     20.30 o 
   5   1  10      281.16      254.26      8.33 o 
   6   1  10      383.83      378.84     18.47 o 
   7   1  10       50.72       52.49      8.72 o 
   8   1  10      355.75      344.67     19.42 o 
   9   1  10        8.08       15.65      7.21 o 
  -9   2  10       29.18       22.91      5.36 o 
  -8   2  10       17.92       15.36      4.61 o 
  -7   2  10       22.39       27.55      4.19 o 
  -6   2  10      109.81      120.94      6.11 o 
  -5   2  10      187.14      174.52      6.63 o 
  -4   2  10      582.61      564.05     12.10 o 
  -3   2  10      372.30      387.49      8.94 o 
  -2   2  10      145.32      137.65      5.05 o 
  -1   2  10      233.05      220.84      6.65 o 
   0   2  10     1449.45     1473.64     27.65 o 
   1   2  10      226.69      222.60      8.23 o 
   2   2  10      144.49      140.54      5.13 o 
   3   2  10      374.50      388.14     10.65 o 
   4   2  10      595.18      577.81     14.07 o 
   5   2  10      194.83      168.33     17.36 o 
   6   2  10      106.21      104.78      6.96 o 
   7   2  10       20.19       10.89      6.15 o 
   8   2  10       19.78       17.02      7.70 o 
   9   2  10       30.79       42.92      9.56 o 
  -9   3  10       16.66       26.97      9.58 o 
  -8   3  10       56.37       57.35      6.67 o 
  -7   3  10       38.35       38.78      8.72 o 
  -6   3  10       60.80       68.26      7.55 o 
  -5   3  10       98.99       99.48      5.45 o 
  -4   3  10      474.98      462.68     10.30 o 
  -3   3  10      317.59      308.95      8.01 o 
  -2   3  10       77.11       81.98      4.37 o 
  -1   3  10      298.02      285.81      7.10 o 
   0   3  10       15.13       14.76      3.17 o 
   1   3  10      305.87      296.44      9.52 o 
   2   3  10       73.14       66.50      5.32 o 
   3   3  10      328.13      315.13     11.44 o 
   4   3  10      466.90      463.22     14.72 o 
   5   3  10       98.09      101.51      6.99 o 
   6   3  10       64.36       62.62     12.91 o 
   7   3  10       39.51       51.67      5.98 o 
   8   3  10       53.60       60.75     10.83 o 
   9   3  10       16.18       18.98      8.43 o 
  -9   4  10        8.03        3.77      7.81 o 
  -8   4  10        5.73       -2.14      5.96 o 
  -7   4  10       38.48       42.88      5.81 o 
  -6   4  10       66.59       63.15      9.77 o 
  -5   4  10      346.69      359.71     18.82 o 
  -4   4  10      308.41      309.35      8.18 o 
  -3   4  10      104.69      106.75      7.85 o 
  -2   4  10      177.52      170.29      5.91 o 
  -1   4  10      349.88      335.48      7.90 o 
   0   4  10       26.66       22.72      3.84 o 
   1   4  10      349.92      325.90      7.14 o 
   2   4  10      184.04      188.93      8.21 o 
   3   4  10      113.99      103.80      8.74 o 
   4   4  10      300.52      300.50     10.94 o 
   5   4  10      346.88      337.90     12.06 o 
   6   4  10       66.34       71.95      6.85 o 
   7   4  10       37.94       39.91      6.64 o 
   8   4  10        5.26        4.51      4.42 o 
   9   4  10        7.78       -1.49      7.36 o 
  -8   5  10       25.45       24.50      9.31 o 
  -7   5  10       50.61       59.02     10.93 o 
  -6   5  10      162.82      176.83      9.11 o 
  -5   5  10       26.04       33.92      4.84 o 
  -4   5  10       74.10       78.12      4.70 o 
  -3   5  10      365.31      373.03      8.94 o 
  -2   5  10       82.84       89.89      4.85 o 
  -1   5  10      232.84      234.45      6.90 o 
   0   5  10        4.23        4.63      2.27 o 
   1   5  10      223.48      212.45      7.28 o 
   2   5  10       79.15       80.97      6.77 o 
   3   5  10      355.76      350.12     12.39 o 
   4   5  10       74.56       73.02      6.78 o 
   5   5  10       26.33       22.49      4.94 o 
   6   5  10      162.32      164.10      9.90 o 
   7   5  10       50.27       55.57      7.01 o 
   8   5  10       25.70        9.30      5.17 o 
  -8   6  10       27.99       35.38     10.53 o 
  -7   6  10      126.13      104.06     13.79 o 
  -6   6  10       65.91       59.11     10.36 o 
  -5   6  10      158.04      165.39      8.64 o 
  -4   6  10       84.71       82.96      9.53 o 
  -3   6  10      249.08      262.13      7.54 o 
  -2   6  10      398.06      386.84      9.28 o 
  -1   6  10      631.60      642.06     12.65 o 
   0   6  10       93.15       99.69      5.08 o 
   1   6  10      644.32      646.11     17.29 o 
   2   6  10      398.99      383.33     13.06 o 
   3   6  10      242.98      257.25     11.06 o 
   4   6  10       81.42       73.93      7.19 o 
   5   6  10      157.40      169.59     10.23 o 
   6   6  10       65.99       72.83      7.71 o 
   7   6  10      125.17      148.62     10.86 o 
   8   6  10       28.59       26.31      8.96 o 
  -7   7  10       37.48       52.46     11.45 o 
  -6   7  10       40.26       48.74      9.82 o 
  -5   7  10       66.35       64.89     10.74 o 
  -4   7  10       34.38       40.27      7.04 o 
  -3   7  10      214.39      236.73     17.15 o 
  -2   7  10      364.19      364.01      9.88 o 
  -1   7  10      115.17      123.85      5.96 o 
   0   7  10      105.51      107.64      7.80 o 
   1   7  10      110.05      113.83      6.88 o 
   2   7  10      367.17      356.23     13.31 o 
   3   7  10      216.61      204.27     15.50 o 
   4   7  10       35.51       45.10     12.05 o 
   5   7  10       67.28       55.58      7.64 o 
   6   7  10       38.19       41.32     14.58 o 
   7   7  10       37.52       45.40     12.12 o 
  -6   8  10      108.20      114.92     14.68 o 
  -5   8  10       94.65       95.60     12.54 o 
  -4   8  10       81.42       79.69     11.14 o 
  -3   8  10       97.90      110.74     13.19 o 
  -2   8  10      107.09      131.40      8.56 o 
  -1   8  10      145.03      155.05      6.74 o 
   0   8  10      907.16      927.71     17.09 o 
   1   8  10      139.65      145.79     10.06 o 
   2   8  10      105.50       98.47      9.74 o 
   3   8  10      102.00       98.92     14.18 o 
   4   8  10       84.70       86.05      8.69 o 
   5   8  10       95.09       79.46     18.21 o 
   6   8  10      108.52      108.72      9.93 o 
  -5   9  10       18.49       19.52      8.79 o 
  -4   9  10       98.80      101.99     13.31 o 
  -3   9  10        3.98        1.69      6.73 o 
  -2   9  10       80.18       83.63      7.63 o 
  -1   9  10      151.95      155.35      9.42 o 
   0   9  10        0.07       -2.74      2.74 o 
   1   9  10      154.11      164.78     15.91 o 
   2   9  10       77.38       94.42      9.05 o 
   3   9  10        3.40        1.66      4.72 o 
   4   9  10       97.02      141.63     11.21 o 
   5   9  10       19.67       24.81      6.89 o 
  -4  10  10       84.90       82.79     12.99 o 
  -3  10  10       35.92       36.42      9.31 o 
  -2  10  10      133.05      129.63     13.89 o 
  -1  10  10       13.90       13.89      5.41 o 
   0  10  10       36.51       47.84     10.25 o 
   1  10  10       14.56       21.64      6.04 o 
   2  10  10      136.98      154.90     11.64 o 
   3  10  10       35.12       33.92      7.19 o 
   4  10  10       85.23       64.84     10.97 o 
  -1  11  10       10.17        4.31      7.26 o 
   0  11  10        9.71       18.96     13.34 o 
   1  11  10       11.04        9.53      5.78 o 
   1   0  11     1093.21     1134.78     27.55 o 
   2   0  11      216.50      221.48      7.59 o 
   3   0  11       87.62       86.67      3.34 o 
   4   0  11      151.63      145.53      7.80 o 
   5   0  11      151.12      159.77      9.77 o 
   6   0  11      130.39      136.66     14.31 o 
   7   0  11       31.23       38.27      5.61 o 
   8   0  11       25.42       34.69      8.11 o 
   9   0  11       52.60       47.42      9.57 o 
  -9   1  11       74.10       85.96      8.27 o 
  -8   1  11       35.99       30.81      4.44 o 
  -7   1  11       27.70       32.67      4.33 o 
  -6   1  11        1.99        3.42      3.21 o 
  -5   1  11      266.21      263.01      8.21 o 
  -4   1  11      180.91      189.08      6.73 o 
  -3   1  11      134.58      132.94      5.65 o 
  -2   1  11      518.27      506.55     13.28 o 
  -1   1  11      709.05      692.53     16.34 o 
   0   1  11      275.02      276.71      9.45 o 
   1   1  11      724.37      714.82     16.42 o 
   2   1  11      520.52      508.41     10.48 o 
   3   1  11      142.68      142.58      7.28 o 
   4   1  11      177.58      182.50      6.14 o 
   5   1  11      265.90      234.47     14.72 o 
   6   1  11        1.85        0.70      5.13 o 
   7   1  11       25.67       29.65      7.83 o 
   8   1  11       36.70       38.38      9.03 o 
   9   1  11       76.79       92.05     12.48 o 
  -9   2  11        6.48        0.74      6.51 o 
  -8   2  11       53.52       53.85      6.55 o 
  -7   2  11      105.86      104.83      6.41 o 
  -6   2  11        9.88       11.37      3.18 o 
  -5   2  11        9.19        9.25      3.01 o 
  -4   2  11      348.56      333.73      8.88 o 
  -3   2  11      622.87      620.36     13.13 o 
  -2   2  11      219.51      212.62      6.40 o 
  -1   2  11      144.11      141.42      5.09 o 
   0   2  11      730.62      675.58     15.91 o 
   1   2  11      137.91      135.11      7.32 o 
   2   2  11      221.40      219.95      6.75 o 
   3   2  11      638.75      631.89     17.62 o 
   4   2  11      350.25      340.48     19.58 o 
   5   2  11       10.39        6.99      4.80 o 
   6   2  11        8.85       17.67      6.65 o 
   7   2  11      105.11       99.94     11.92 o 
   8   2  11       54.81       47.32      9.98 o 
   9   2  11        6.18       13.33      7.64 o 
  -9   3  11        2.55       -1.87      7.24 o 
  -8   3  11       13.78       16.89      5.20 o 
  -7   3  11       42.25       52.41      6.34 o 
  -6   3  11      583.35      571.29     12.70 o 
  -5   3  11      113.11      112.90      5.97 o 
  -4   3  11      387.04      384.59      9.55 o 
  -3   3  11      210.78      197.99      6.67 o 
  -2   3  11       65.15       71.54      4.26 o 
  -1   3  11       59.31       52.48      6.19 o 
   0   3  11      227.46      220.19      5.91 o 
   1   3  11       57.64       50.55      5.09 o 
   2   3  11       60.02       55.26      4.18 o 
   3   3  11      203.98      196.15      8.42 o 
   4   3  11      391.29      386.44     12.72 o 
   5   3  11      112.08      104.44      7.38 o 
   6   3  11      582.56      564.62     15.73 o 
   7   3  11       45.04       36.35      8.85 o 
   8   3  11       13.21        9.73      7.69 o 
   9   3  11        2.51       -0.79      6.85 o 
  -8   4  11       93.52       91.58      8.27 o 
  -7   4  11       47.52       54.40      6.45 o 
  -6   4  11      113.55      107.82      7.98 o 
  -5   4  11      201.12      210.72      7.33 o 
  -4   4  11      317.71      333.01      8.79 o 
  -3   4  11      213.97      196.20      6.64 o 
  -2   4  11      958.07      918.60     15.98 o 
  -1   4  11      251.54      247.57      6.97 o 
   0   4  11       47.93       54.84      3.64 o 
   1   4  11      257.38      252.35      6.08 o 
   2   4  11      962.74      934.33     16.86 o 
   3   4  11      209.67      198.94      9.23 o 
   4   4  11      324.09      300.62     11.28 o 
   5   4  11      202.42      198.76      9.52 o 
   6   4  11      115.17      119.18      8.86 o 
   7   4  11       48.07       60.29     16.77 o 
   8   4  11       90.37      125.53     15.06 o 
  -8   5  11       89.38       55.31     11.41 o 
  -7   5  11       96.25      111.64      8.36 o 
  -6   5  11      198.29      202.15      9.87 o 
  -5   5  11        7.42        7.54      3.90 o 
  -4   5  11      411.73      404.96      9.96 o 
  -3   5  11       23.45       18.45      3.15 o 
  -2   5  11       23.90       24.39      3.25 o 
  -1   5  11       50.48       52.45      4.00 o 
   0   5  11      387.27      383.47      8.93 o 
   1   5  11       52.28       48.81      5.46 o 
   2   5  11       25.14       26.23      4.92 o 
   3   5  11       21.46       21.38      4.65 o 
   4   5  11      412.08      403.65     19.57 o 
   5   5  11        8.90        6.20      3.97 o 
   6   5  11      198.05      196.01     17.80 o 
   7   5  11       96.57      112.39     12.34 o 
   8   5  11       88.89       98.29     14.24 o 
  -7   6  11       49.30       60.05     11.33 o 
  -6   6  11       35.75       38.32      5.62 o 
  -5   6  11       30.99       28.09      5.13 o 
  -4   6  11       55.96       76.00     15.87 o 
  -3   6  11       28.91       24.03      3.44 o 
  -2   6  11       90.81       90.66      5.20 o 
  -1   6  11      284.97      267.68      8.24 o 
   0   6  11      887.50      843.73     15.28 o 
   1   6  11      283.16      271.39     10.47 o 
   2   6  11       96.98       96.09      7.67 o 
   3   6  11       27.16       25.91      5.13 o 
   4   6  11       56.11       55.63      6.69 o 
   5   6  11       29.51       41.87      6.14 o 
   6   6  11       34.37       31.37      5.99 o 
   7   6  11       51.87       51.12     10.93 o 
  -7   7  11        1.16       -0.30      7.51 o 
  -6   7  11       42.34       56.19     10.83 o 
  -5   7  11       22.27       31.79      6.45 o 
  -4   7  11       13.41       11.17      5.29 o 
  -3   7  11      346.65      364.80     12.27 o 
  -2   7  11      402.40      402.46     14.25 o 
  -1   7  11      243.63      246.14      7.94 o 
   0   7  11       14.34       13.80      3.12 o 
   1   7  11      234.08      242.21     15.97 o 
   2   7  11      399.52      409.82     14.53 o 
   3   7  11      340.49      331.76     13.44 o 
   4   7  11       11.83       15.74      5.23 o 
   5   7  11       20.64       27.56      5.87 o 
   6   7  11       43.98       55.85      7.39 o 
   7   7  11        1.07       -4.74      4.74 o 
  -6   8  11       46.07       47.71     10.89 o 
  -5   8  11      103.05       97.28     12.85 o 
  -4   8  11       88.00       87.75     11.63 o 
  -3   8  11      198.28      208.37     10.04 o 
  -2   8  11       76.49       67.27      6.82 o 
  -1   8  11      182.58      200.17      7.54 o 
   0   8  11       36.43       33.09      4.01 o 
   1   8  11      185.28      201.91     11.22 o 
   2   8  11       74.31       77.46      8.09 o 
   3   8  11      200.06      197.05     19.33 o 
   4   8  11       88.84       76.69      8.45 o 
   5   8  11       97.56       92.25      9.25 o 
   6   8  11       45.56       56.90     15.96 o 
  -5   9  11      164.61      174.95     17.10 o 
  -4   9  11       94.77       92.84     12.68 o 
  -3   9  11       20.71       20.77      7.87 o 
  -2   9  11       73.88       86.07      7.71 o 
  -1   9  11      210.42      238.25     10.85 o 
   0   9  11      101.74       99.02      8.68 o 
   1   9  11      214.83      244.67     12.62 o 
   2   9  11       70.80       67.29      8.12 o 
   3   9  11       19.32       18.07      5.98 o 
   4   9  11       95.87       99.64      9.85 o 
   5   9  11      164.53      179.84     12.98 o 
  -3  10  11      104.41      128.78     14.33 o 
  -2  10  11       70.85       70.66     11.18 o 
  -1  10  11       36.32       46.59      9.45 o 
   0  10  11       14.49       25.88      7.22 o 
   1  10  11       35.84       40.85      7.24 o 
   2  10  11       71.84       84.62      9.16 o 
   3  10  11      107.87      118.86     11.09 o 
   0   0  12      572.47      551.91     20.49 o 
   1   0  12      291.91      278.82      9.71 o 
   2   0  12      345.95      331.32      7.48 o 
   3   0  12       74.98       75.07      6.25 o 
   4   0  12      118.48      126.48     13.10 o 
   5   0  12        0.06        3.30      4.55 o 
   6   0  12       83.65       71.87      6.75 o 
   7   0  12       64.58       74.28      7.14 o 
   8   0  12       91.24       86.55      7.91 o 
   9   0  12       15.83       18.29      6.24 o 
  -9   1  12       16.42        7.08      9.39 o 
  -8   1  12       13.49       15.01      4.11 o 
  -7   1  12       65.14       67.95      5.55 o 
  -6   1  12        5.20       10.55      3.30 o 
  -5   1  12      139.98      128.71      6.68 o 
  -4   1  12      391.03      400.89     10.02 o 
  -3   1  12      130.58      119.73     10.02 o 
  -2   1  12      574.65      559.22     14.99 o 
  -1   1  12       11.17       10.53      3.45 o 
   0   1  12     1224.16     1164.40     23.97 o 
   1   1  12       11.86       16.87      3.92 o 
   2   1  12      585.12      601.46     11.48 o 
   3   1  12      122.17      119.14      6.85 o 
   4   1  12      388.81      381.02     12.49 o 
   5   1  12      149.36      144.31     13.45 o 
   6   1  12        5.43        4.60      3.69 o 
   7   1  12       59.34       65.42      9.90 o 
   8   1  12       13.19       15.10      7.49 o 
   9   1  12       17.29       19.46      8.19 o 
  -8   2  12       86.62       89.80      8.27 o 
  -7   2  12       34.63       30.83      4.31 o 
  -6   2  12      179.86      155.46      7.03 o 
  -5   2  12       68.81       62.39      6.38 o 
  -4   2  12       21.09       20.88      3.42 o 
  -3   2  12      577.56      537.02     11.57 o 
  -2   2  12      187.45      196.90     11.72 o 
  -1   2  12       45.02       43.58      4.81 o 
   0   2  12      139.60      147.14      7.61 o 
   1   2  12       44.28       36.52      4.71 o 
   2   2  12      188.46      185.17      6.57 o 
   3   2  12      585.80      563.16     11.63 o 
   4   2  12       19.29       26.33      5.92 o 
   5   2  12       67.17       64.11      9.69 o 
   6   2  12      174.74      160.29     14.85 o 
   7   2  12       34.37       39.20      9.28 o 
   8   2  12       88.27       95.82     12.72 o 
  -8   3  12       29.14       23.78      5.66 o 
  -7   3  12       39.91       40.49      6.02 o 
  -6   3  12       70.95       74.04      5.52 o 
  -5   3  12      121.40      134.25      6.46 o 
  -4   3  12       56.33       64.58      5.95 o 
  -3   3  12      108.28      120.17      5.83 o 
  -2   3  12      836.97      801.42     14.52 o 
  -1   3  12      332.06      328.44      8.03 o 
   0   3  12      307.58      292.20     10.12 o 
   1   3  12      333.21      311.19     12.10 o 
   2   3  12      825.77      788.75     19.57 o 
   3   3  12      113.67      114.45      5.87 o 
   4   3  12       57.16       62.60      7.74 o 
   5   3  12      120.45      125.34      7.99 o 
   6   3  12       70.40       76.54     10.98 o 
   7   3  12       40.70       25.75      8.59 o 
   8   3  12       27.34       30.04      9.73 o 
  -8   4  12       89.96      110.01     10.97 o 
  -7   4  12       28.95       35.91      5.90 o 
  -6   4  12       37.37       46.03      5.96 o 
  -5   4  12      174.51      186.30      7.60 o 
  -4   4  12      211.42      220.53      7.39 o 
  -3   4  12       74.90       72.28      4.90 o 
  -2   4  12      416.00      398.92      9.70 o 
  -1   4  12      131.78      123.43      5.38 o 
   0   4  12      375.64      368.95      8.51 o 
   1   4  12      134.44      122.30      7.68 o 
   2   4  12      414.12      423.80     10.42 o 
   3   4  12       73.91       65.53      6.09 o 
   4   4  12      202.89      225.11     10.04 o 
   5   4  12      177.35      196.13     10.50 o 
   6   4  12       40.18       48.37      6.31 o 
   7   4  12       28.98       31.63      9.45 o 
   8   4  12       88.74       77.37     12.93 o 
  -8   5  12       51.89       81.09     13.01 o 
  -7   5  12       44.09       37.52      6.09 o 
  -6   5  12       36.41       54.70      6.43 o 
  -5   5  12       44.04       40.52     12.70 o 
  -4   5  12       99.47       95.16      5.68 o 
  -3   5  12       14.30       24.76      4.38 o 
  -2   5  12       63.00       80.86      8.13 o 
  -1   5  12      670.27      625.48     12.59 o 
   0   5  12      876.04      823.08     15.75 o 
   1   5  12      666.54      658.62     20.38 o 
   2   5  12       61.30       68.50      5.28 o 
   3   5  12       14.58       24.13      5.39 o 
   4   5  12       96.92       91.75      7.77 o 
   5   5  12       43.11       35.55      5.70 o 
   6   5  12       35.21       41.68      6.38 o 
   7   5  12       45.41       45.58     11.07 o 
  -7   6  12       48.02       55.80     10.80 o 
  -6   6  12       24.37       30.14      5.59 o 
  -5   6  12       35.46       25.03      7.06 o 
  -4   6  12      212.71      223.44     24.57 o 
  -3   6  12       78.07       74.63      5.06 o 
  -2   6  12      102.69      107.17      5.87 o 
  -1   6  12      134.33      126.04      5.90 o 
   0   6  12        0.01       -2.13      3.27 o 
   1   6  12      138.00      132.08     11.38 o 
   2   6  12      108.15      103.84      8.28 o 
   3   6  12       79.76       80.25     23.47 o 
   4   6  12      214.83      233.96     15.65 o 
   5   6  12       34.83       29.40      5.59 o 
   6   6  12       23.30       25.69      5.86 o 
   7   6  12       47.77       68.12      8.16 o 
  -6   7  12       84.53       96.37     13.41 o 
  -5   7  12       63.06       77.46     11.42 o 
  -4   7  12        4.64        6.88      4.50 o 
  -3   7  12       60.97       61.47      6.52 o 
  -2   7  12      126.62      132.55      6.52 o 
  -1   7  12      166.90      169.84      6.95 o 
   0   7  12       35.17       31.07      8.84 o 
   1   7  12      165.38      154.94      8.75 o 
   2   7  12      125.90      136.25      9.84 o 
   3   7  12       62.31       54.18      6.96 o 
   4   7  12        4.32        5.87      4.72 o 
   5   7  12       67.39       70.42      8.00 o 
   6   7  12       85.05       84.91      8.88 o 
  -5   8  12        7.58        4.12      7.17 o 
  -4   8  12        4.45       -2.38      6.19 o 
  -3   8  12       50.09       62.36      7.89 o 
  -2   8  12        8.65       13.07      5.96 o 
  -1   8  12       90.42      102.73      6.06 o 
   0   8  12      103.28       99.73      7.75 o 
   1   8  12       91.53       98.41      6.81 o 
   2   8  12        9.43        3.54      4.88 o 
   3   8  12       52.39       67.91      7.92 o 
   4   8  12        5.19        5.12      7.77 o 
   5   8  12        8.05        8.05      5.39 o 
  -4   9  12       39.04       50.38     10.52 o 
  -3   9  12      103.17       97.89     12.47 o 
  -2   9  12       36.40       38.95      6.02 o 
  -1   9  12        1.16        9.88      7.05 o 
   0   9  12        0.02        2.20      4.03 o 
   1   9  12        1.11        2.04      3.47 o 
   2   9  12       35.50       25.70      6.55 o 
   3   9  12      100.13       99.29      9.71 o 
   4   9  12       38.71       43.97      7.57 o 
  -1  10  12       28.46       19.86      7.85 o 
   0  10  12        1.41        6.87      5.71 o 
   1  10  12       27.23       36.06      6.56 o 
   2  10  12        1.77        2.29      5.25 o 
   1   0  13      130.06      148.22      7.89 o 
   2   0  13      134.82      133.02      8.22 o 
   3   0  13       84.87       82.65      6.78 o 
   4   0  13       97.39      102.18      7.49 o 
   5   0  13      250.12      255.88     10.70 o 
   6   0  13      570.21      547.82     16.42 o 
   7   0  13       24.73       31.81      5.48 o 
   8   0  13        0.08        1.99      6.68 o 
  -8   1  13       62.48       50.83      7.70 o 
  -7   1  13        6.26        5.63      3.64 o 
  -6   1  13      186.76      195.21      7.90 o 
  -5   1  13       48.98       57.55      6.28 o 
  -4   1  13      433.48      417.91     13.14 o 
  -3   1  13       22.56       20.65      4.34 o 
  -2   1  13      213.31      218.45     16.38 o 
  -1   1  13      911.19      855.77     19.77 o 
   0   1  13       13.47       21.14      4.15 o 
   1   1  13      894.87      866.45     20.11 o 
   2   1  13      212.58      209.77      9.36 o 
   3   1  13       24.37       21.65      4.38 o 
   4   1  13      426.73      405.96     13.49 o 
   5   1  13       51.24       50.11     11.49 o 
   6   1  13      184.81      169.99      9.26 o 
   7   1  13        5.82        7.17      4.45 o 
   8   1  13       62.21       54.32     11.95 o 
  -8   2  13       40.74       38.61      7.06 o 
  -7   2  13      101.41      103.91      6.89 o 
  -6   2  13       14.08       17.52      3.74 o 
  -5   2  13       24.94       21.78      3.78 o 
  -4   2  13      268.42      242.95      8.09 o 
  -3   2  13      416.00      414.76     10.08 o 
  -2   2  13       21.84       16.73      4.10 o 
  -1   2  13      255.41      237.15     16.49 o 
   0   2  13      156.10      153.95      9.77 o 
   1   2  13      251.72      218.96     24.43 o 
   2   2  13       21.11       21.96      5.81 o 
   3   2  13      403.38      396.92      9.77 o 
   4   2  13      265.95      255.99     13.77 o 
   5   2  13       22.52       20.24      4.83 o 
   6   2  13       12.36       10.14      4.41 o 
   7   2  13      103.78      118.80     13.74 o 
   8   2  13       40.21       43.18     10.12 o 
  -8   3  13       23.79       28.70      6.02 o 
  -7   3  13       28.36       14.52      7.95 o 
  -6   3  13        2.75        0.24      3.06 o 
  -5   3  13       26.04       27.18      3.98 o 
  -4   3  13      444.48      433.65     10.97 o 
  -3   3  13      206.58      189.66      7.06 o 
  -2   3  13      229.99      201.89      6.83 o 
  -1   3  13       71.04       68.83      4.39 o 
   0   3  13      302.70      317.50     11.03 o 
   1   3  13       72.17       72.05     13.73 o 
   2   3  13      224.93      205.83      7.29 o 
   3   3  13      205.03      213.03      7.48 o 
   4   3  13      449.28      449.05     13.44 o 
   5   3  13       24.62       19.19      7.32 o 
   6   3  13        3.20        8.39      6.43 o 
   7   3  13       29.71       43.48      9.83 o 
   8   3  13       23.26       22.78      9.26 o 
  -8   4  13       36.94       33.94      9.68 o 
  -7   4  13       28.85       38.92      6.35 o 
  -6   4  13       36.62       37.72      6.03 o 
  -5   4  13      104.36      120.35     10.42 o 
  -4   4  13       85.30       83.48      5.53 o 
  -3   4  13        6.38        6.99      2.79 o 
  -2   4  13      299.60      278.44      8.23 o 
  -1   4  13       72.30       69.36      4.48 o 
   0   4  13       30.20       29.30      5.59 o 
   1   4  13       79.82       84.82      9.15 o 
   2   4  13      307.16      289.75     10.59 o 
   3   4  13        5.40        1.74      2.85 o 
   4   4  13       82.20       78.16      7.01 o 
   5   4  13      102.40      107.17     11.33 o 
   6   4  13       36.79       45.13     10.07 o 
   7   4  13       27.30       39.76     10.11 o 
  -7   5  13       16.23       17.68      7.77 o 
  -6   5  13      114.33      126.69      9.85 o 
  -5   5  13       30.81       46.01     15.37 o 
  -4   5  13       36.77       38.90      4.32 o 
  -3   5  13       26.71       21.53      3.52 o 
  -2   5  13      292.81      278.69      8.29 o 
  -1   5  13      117.09      126.88      5.95 o 
   0   5  13        1.76        1.31      4.65 o 
   1   5  13      114.44      109.25      7.87 o 
   2   5  13      293.24      266.64      9.02 o 
   3   5  13       30.07       31.24      4.26 o 
   4   5  13       40.04       44.82      5.99 o 
   5   5  13       30.56       35.21      5.85 o 
   6   5  13      114.84      128.47     15.19 o 
   7   5  13       14.86       25.08      9.59 o 
  -6   6  13       93.65      106.93      8.71 o 
  -5   6  13        2.24       -1.98      7.17 o 
  -4   6  13       23.87       24.19      5.08 o 
  -3   6  13       48.71       67.10      5.14 o 
  -2   6  13       43.28       49.00      4.38 o 
  -1   6  13       22.78       25.24      3.60 o 
   0   6  13      297.11      316.31     11.75 o 
   1   6  13       25.16       23.16      4.91 o 
   2   6  13       41.33       38.09      4.68 o 
   3   6  13       51.00       62.88     11.14 o 
   4   6  13       23.39       21.53      5.21 o 
   5   6  13        2.39        4.67      4.53 o 
   6   6  13       94.70       81.30      8.38 o 
  -6   7  13       42.83       51.82     10.77 o 
  -5   7  13        1.47       -1.67      4.05 o 
  -4   7  13       52.94       48.02      6.33 o 
  -3   7  13       64.28       79.99      9.67 o 
  -2   7  13       54.02       66.40      5.10 o 
  -1   7  13       67.62       70.20      6.74 o 
   0   7  13      117.05      105.71     12.76 o 
   1   7  13       65.22       76.35      7.61 o 
   2   7  13       54.09       55.49      5.58 o 
   3   7  13       63.54       83.56      8.46 o 
   4   7  13       55.46       51.38      7.09 o 
   5   7  13        1.17        3.75      7.78 o 
   6   7  13       43.83       42.20      7.02 o 
  -5   8  13       43.38       42.89     10.13 o 
  -4   8  13       59.80       60.62     10.50 o 
  -3   8  13       31.72       34.83      5.91 o 
  -2   8  13       10.02        8.23      4.50 o 
  -1   8  13        0.88        4.82      4.05 o 
   0   8  13       30.06       38.05      5.75 o 
   1   8  13        0.78        0.27      4.48 o 
   2   8  13        9.89        7.46      3.87 o 
   3   8  13       30.57       40.05      7.24 o 
   4   8  13       62.76       72.99      8.60 o 
   5   8  13       42.68       53.46      7.82 o 
  -3   9  13       50.18       71.47     11.05 o 
  -2   9  13       14.16       23.59      8.12 o 
  -1   9  13       37.73       43.42      9.25 o 
   0   9  13       32.30       32.12      5.59 o 
   1   9  13       38.05       44.70      5.47 o 
   2   9  13       15.11       14.32      4.46 o 
   3   9  13       49.34       51.48      7.97 o 
   0   0  14     3047.01     2908.94     73.09 o 
   1   0  14      151.14      118.85      8.06 o 
   2   0  14       78.70       73.44      6.74 o 
   3   0  14       10.59       -1.32      3.34 o 
   4   0  14       11.69       15.26      4.33 o 
   5   0  14       53.19       44.13      6.13 o 
   6   0  14      139.07      121.90     13.48 o 
   7   0  14        3.38       13.88      5.53 o 
   8   0  14       36.42       30.86      6.21 o 
  -8   1  14      118.53      129.95     18.71 o 
  -7   1  14       35.14       35.33      6.13 o 
  -6   1  14       52.40       57.45      6.74 o 
  -5   1  14       40.54       34.40      5.53 o 
  -4   1  14       26.25       26.37      8.39 o 
  -3   1  14      259.31      240.01     20.76 o 
  -2   1  14      458.15      434.37     13.55 o 
  -1   1  14       12.90       19.71      4.20 o 
   0   1  14      188.93      181.79      8.67 o 
   1   1  14       11.61        9.73      8.81 o 
   2   1  14      463.70      422.70     13.52 o 
   3   1  14      259.00      244.81     10.60 o 
   4   1  14       29.09       32.51      5.93 o 
   5   1  14       40.05       44.87     10.13 o 
   6   1  14       55.22       63.18      6.97 o 
   7   1  14       35.28       21.27      5.59 o 
   8   1  14      116.68      119.68     29.97 o 
  -8   2  14       10.83        7.29      4.78 o 
  -7   2  14       56.87       58.90      5.70 o 
  -6   2  14       63.78       80.99      6.08 o 
  -5   2  14      374.44      370.58     10.47 o 
  -4   2  14       16.17       17.22      3.62 o 
  -3   2  14      163.57      164.93     11.98 o 
  -2   2  14      714.65      694.09     18.04 o 
  -1   2  14      124.04      112.80      7.85 o 
   0   2  14        3.78       -0.67      4.55 o 
   1   2  14      125.40      121.14     20.33 o 
   2   2  14      720.08      704.08     14.05 o 
   3   2  14      167.75      161.29     21.32 o 
   4   2  14       15.22       10.63      4.45 o 
   5   2  14      373.58      339.63     13.05 o 
   6   2  14       64.52       77.56      7.78 o 
   7   2  14       58.30       60.16      9.16 o 
   8   2  14       11.72       18.57      5.62 o 
  -7   3  14       53.72       66.93     11.00 o 
  -6   3  14       35.21       36.00      4.73 o 
  -5   3  14       11.60        9.45      5.53 o 
  -4   3  14      273.44      275.65      8.78 o 
  -3   3  14      462.65      458.39     11.07 o 
  -2   3  14        8.71        4.97      2.70 o 
  -1   3  14      166.59      158.50      8.74 o 
   0   3  14       76.00       66.37      7.72 o 
   1   3  14      174.87      169.54      8.98 o 
   2   3  14        8.15       15.16      3.37 o 
   3   3  14      462.28      443.15     10.98 o 
   4   3  14      278.05      256.51     11.26 o 
   5   3  14       11.89        9.23      4.50 o 
   6   3  14       35.25       38.48     10.86 o 
   7   3  14       54.19       47.99     10.85 o 
  -7   4  14      157.61      190.24     13.96 o 
  -6   4  14       20.87       21.25      5.40 o 
  -5   4  14      224.37      227.54      8.40 o 
  -4   4  14       44.36       49.08      9.23 o 
  -3   4  14       93.61       87.38      5.58 o 
  -2   4  14       36.58       34.07      3.86 o 
  -1   4  14        2.61        1.47      2.93 o 
   0   4  14       96.33       86.31      7.21 o 
   1   4  14        2.99        2.58      4.07 o 
   2   4  14       35.60       34.01      4.31 o 
   3   4  14       91.00       85.22      5.85 o 
   4   4  14       44.43       42.33      4.67 o 
   5   4  14      225.44      233.06     11.58 o 
   6   4  14       21.28       18.20      8.91 o 
   7   4  14      157.51      146.25     16.48 o 
  -7   5  14       23.12       16.35      5.45 o 
  -6   5  14        7.47        1.65      4.46 o 
  -5   5  14       56.31       53.33      6.58 o 
  -4   5  14       23.09       21.69      4.62 o 
  -3   5  14       58.10       62.71      5.02 o 
  -2   5  14       58.65       59.04      4.75 o 
  -1   5  14      384.26      388.76     13.11 o 
   0   5  14        0.01        4.65      3.86 o 
   1   5  14      373.41      363.18     13.11 o 
   2   5  14       57.56       45.84      4.82 o 
   3   5  14       59.81       59.05      7.38 o 
   4   5  14       23.88       20.93      4.15 o 
   5   5  14       57.29       50.67     10.65 o 
   6   5  14        7.07       10.66      8.07 o 
   7   5  14       21.94       16.88      9.39 o 
  -6   6  14       43.27       51.29      8.30 o 
  -5   6  14      119.20      146.55      9.91 o 
  -4   6  14        0.55       -0.64      3.92 o 
  -3   6  14       60.33       61.78      5.84 o 
  -2   6  14        6.25        2.61      2.97 o 
  -1   6  14       91.08       82.85      7.30 o 
   0   6  14      433.37      404.97     13.76 o 
   1   6  14       90.19       80.75      7.57 o 
   2   6  14        5.28        2.71      5.26 o 
   3   6  14       56.42       58.98      5.66 o 
   4   6  14        0.59       -3.78      3.78 o 
   5   6  14      115.79      120.87      9.65 o 
   6   6  14       42.63       48.36     11.31 o 
  -5   7  14        7.04        3.17      4.46 o 
  -4   7  14      122.53      158.06     10.20 o 
  -3   7  14       31.62       33.73      5.78 o 
  -2   7  14      106.55      104.12      7.93 o 
  -1   7  14      129.48      129.75      8.91 o 
   0   7  14       21.00       24.66      5.20 o 
   1   7  14      133.32      133.63      9.41 o 
   2   7  14      106.68       98.53      7.04 o 
   3   7  14       30.13       29.07      4.88 o 
   4   7  14      121.63      146.72     10.90 o 
   5   7  14        7.12       -2.79      4.77 o 
  -4   8  14       26.59       21.32      8.04 o 
  -3   8  14       37.53       46.31      6.45 o 
  -2   8  14      186.00      194.59     15.22 o 
  -1   8  14       39.23       36.22      7.35 o 
   0   8  14       44.42       64.67      7.09 o 
   1   8  14       38.57       44.56      5.46 o 
   2   8  14      186.45      177.85      9.20 o 
   3   8  14       37.92       48.05      5.88 o 
   4   8  14       24.91       23.76      6.37 o 
  -2   9  14       25.70       21.45      8.25 o 
  -1   9  14        3.59        0.54      6.46 o 
   0   9  14       14.33       14.65      8.30 o 
   1   9  14        3.56        1.69      3.89 o 
   2   9  14       26.65       29.87      5.31 o 
   1   0  15       41.44       54.70      9.63 o 
   2   0  15        1.03        1.27      3.61 o 
   3   0  15      133.61      134.33     11.71 o 
   4   0  15       12.36        6.31      4.19 o 
   5   0  15       20.11       17.64      5.29 o 
   6   0  15       71.35       75.90      7.83 o 
   7   0  15      207.30      234.59     18.79 o 
  -7   1  15       24.42       23.91      5.63 o 
  -6   1  15       17.99       17.76      7.64 o 
  -5   1  15       19.77       13.87      4.75 o 
  -4   1  15       37.13       29.17      5.31 o 
  -3   1  15       49.17       56.97      6.39 o 
  -2   1  15      126.36      122.85      8.37 o 
  -1   1  15      682.73      666.25     17.84 o 
   0   1  15       17.79       15.11      5.56 o 
   1   1  15      694.37      658.94     17.87 o 
   2   1  15      120.57      100.05      8.12 o 
   3   1  15       50.27       41.26      5.83 o 
   4   1  15       39.31       42.85      6.85 o 
   5   1  15       19.19       20.93      5.21 o 
   6   1  15       17.43       21.52      5.29 o 
   7   1  15       24.73       27.64      8.19 o 
  -7   2  15        5.19        8.22      4.81 o 
  -6   2  15       12.29       14.92      4.14 o 
  -5   2  15      100.39      107.42      8.53 o 
  -4   2  15      129.25      124.07      8.84 o 
  -3   2  15       92.03       94.72      7.75 o 
  -2   2  15      169.30      169.81      9.30 o 
  -1   2  15      598.74      562.44     16.99 o 
   0   2  15        2.89        4.42      3.80 o 
   1   2  15      598.57      537.44     16.07 o 
   2   2  15      175.52      179.82     12.61 o 
   3   2  15       95.94      104.23      8.41 o 
   4   2  15      125.51      125.63      9.10 o 
   5   2  15      101.46       97.11      8.56 o 
   6   2  15       13.43       14.21      6.62 o 
   7   2  15        4.79       14.32      5.09 o 
  -7   3  15       22.20       27.56      6.04 o 
  -6   3  15        0.93        1.21      3.43 o 
  -5   3  15        7.80       17.69      3.92 o 
  -4   3  15      235.54      235.05     10.00 o 
  -3   3  15      213.00      221.81     11.56 o 
  -2   3  15       14.93       11.40      4.11 o 
  -1   3  15       17.15       12.52      4.33 o 
   0   3  15       39.76       33.73      5.38 o 
   1   3  15       17.26       15.67      7.54 o 
   2   3  15       17.07       12.82      3.28 o 
   3   3  15      212.90      211.82     13.24 o 
   4   3  15      233.48      217.93     10.95 o 
   5   3  15        8.72       15.42     12.70 o 
   6   3  15        0.73        2.27      4.42 o 
   7   3  15       20.72       14.06      5.86 o 
  -6   4  15       75.95       78.74      7.92 o 
  -5   4  15       27.13       30.34      4.48 o 
  -4   4  15      144.49      151.74     15.67 o 
  -3   4  15      196.01      207.87      7.85 o 
  -2   4  15      171.19      148.03      7.76 o 
  -1   4  15       60.30       58.87      9.76 o 
   0   4  15      112.44      105.85      8.12 o 
   1   4  15       57.20       57.63      7.92 o 
   2   4  15      165.96      148.90      7.15 o 
   3   4  15      198.45      210.01      8.31 o 
   4   4  15      147.42      135.12      9.67 o 
   5   4  15       26.33       16.93      8.51 o 
   6   4  15       75.80       61.99     10.98 o 
  -6   5  15      133.05      144.00     10.23 o 
  -5   5  15      131.67      142.89      9.78 o 
  -4   5  15       31.29       36.09      4.66 o 
  -3   5  15        1.12       -0.28      2.94 o 
  -2   5  15       36.67       40.43      5.64 o 
  -1   5  15       10.68       13.19      4.41 o 
   0   5  15      178.32      159.56     13.36 o 
   1   5  15       10.99        9.59      4.66 o 
   2   5  15       36.96       37.81      4.75 o 
   3   5  15        1.77        2.16      3.21 o 
   4   5  15       29.38       36.57      6.37 o 
   5   5  15      133.46      145.82     17.32 o 
   6   5  15      134.02      122.43     10.31 o 
  -5   6  15       12.86       12.33      4.93 o 
  -4   6  15       21.18       24.55      7.12 o 
  -3   6  15       14.69       15.17      4.13 o 
  -2   6  15      106.11      113.75     17.89 o 
  -1   6  15       75.83       86.72      7.79 o 
   0   6  15       15.14       19.09      5.11 o 
   1   6  15       74.75       85.19     14.98 o 
   2   6  15      104.78      118.93      7.45 o 
   3   6  15       14.24       21.37      4.32 o 
   4   6  15       21.29       21.07      4.43 o 
   5   6  15       13.66       16.78      5.77 o 
  -4   7  15       13.05       13.97      5.17 o 
  -3   7  15       91.22      123.88     13.63 o 
  -2   7  15        7.94       18.03      6.17 o 
  -1   7  15       49.26       44.66      6.29 o 
   0   7  15        6.91       11.31      4.67 o 
   1   7  15       50.25       54.49      7.05 o 
   2   7  15        9.12       18.70      4.35 o 
   3   7  15       90.04       96.68      7.30 o 
   4   7  15       13.53       14.51      4.41 o 
  -3   8  15       76.91       88.17     12.10 o 
  -2   8  15       33.44       27.35      8.83 o 
  -1   8  15        6.22       13.86      7.87 o 
   0   8  15       44.49       47.34      6.72 o 
   1   8  15        6.62        2.81      3.87 o 
   2   8  15       34.76       39.24      5.45 o 
   3   8  15       76.44       84.35      8.27 o 
   0   0  16        6.39        3.69      5.61 o 
   1   0  16      275.46      246.65     11.04 o 
   2   0  16       43.52       36.97      5.69 o 
   3   0  16       20.06       25.07      5.35 o 
   4   0  16        1.54        3.87      4.08 o 
   5   0  16       53.70       62.98      7.42 o 
   6   0  16       24.25       31.96      6.30 o 
   7   0  16        6.31        6.69      5.16 o 
  -7   1  16        1.84       -1.44      4.22 o 
  -6   1  16       56.90       59.66      7.31 o 
  -5   1  16       51.22       38.42      8.35 o 
  -4   1  16        4.20        6.59      4.55 o 
  -3   1  16      209.19      207.63     10.30 o 
  -2   1  16       24.00       25.11      5.06 o 
  -1   1  16       19.76       25.96      4.95 o 
   0   1  16       43.76       58.32      7.42 o 
   1   1  16       21.01       23.01      4.89 o 
   2   1  16       22.70       25.68      5.11 o 
   3   1  16      206.23      196.63     23.63 o 
   4   1  16        3.77       -2.90      5.04 o 
   5   1  16       51.59       61.62      7.45 o 
   6   1  16       58.67       59.49     12.27 o 
   7   1  16        1.44        4.66      4.83 o 
  -6   2  16       26.60       32.65     10.41 o 
  -5   2  16        3.29       11.80      4.94 o 
  -4   2  16        6.75        9.14      4.89 o 
  -3   2  16      103.40      115.52     15.33 o 
  -2   2  16       14.11       21.39      4.98 o 
  -1   2  16       41.84       38.25      5.68 o 
   0   2  16      115.69      114.32      8.68 o 
   1   2  16       37.83       33.54      5.68 o 
   2   2  16       13.32        4.50      5.40 o 
   3   2  16      101.78       93.16      8.24 o 
   4   2  16        6.77        5.34      4.67 o 
   5   2  16        3.29       -1.20      4.29 o 
   6   2  16       25.19       23.33      5.83 o 
  -6   3  16       20.35       24.50      4.49 o 
  -5   3  16      119.94      134.07      7.62 o 
  -4   3  16       43.23       53.29      6.66 o 
  -3   3  16       49.04       51.76      9.81 o 
  -2   3  16        9.55       14.41      7.91 o 
  -1   3  16        1.73        4.47      3.83 o 
   0   3  16       16.88       11.41      7.15 o 
   1   3  16        1.48       -0.13      3.64 o 
   2   3  16        8.01       16.93      4.95 o 
   3   3  16       47.38       54.75      6.95 o 
   4   3  16       42.01       42.18      6.49 o 
   5   3  16      118.49      113.47     16.57 o 
   6   3  16       19.51       23.69      5.99 o 
  -6   4  16       23.41       32.83      6.25 o 
  -5   4  16       55.31       58.16      5.69 o 
  -4   4  16       17.08       16.15      4.00 o 
  -3   4  16       16.78       17.76      5.31 o 
  -2   4  16       44.34       37.86      5.74 o 
  -1   4  16       24.25       35.70      5.68 o 
   0   4  16        3.09       -0.18      3.90 o 
   1   4  16       24.87       30.38      7.17 o 
   2   4  16       44.12       37.66      4.63 o 
   3   4  16       16.81       17.83      5.12 o 
   4   4  16       18.42       28.20      9.09 o 
   5   4  16       54.13       56.18      7.55 o 
   6   4  16       21.99       32.36      7.69 o 
  -5   5  16       49.40       53.42      8.20 o 
  -4   5  16       41.94       37.86      5.96 o 
  -3   5  16        7.19        6.60      6.82 o 
  -2   5  16       18.76       15.90      4.68 o 
  -1   5  16       17.16       21.16      5.64 o 
   0   5  16      125.84      134.81     16.97 o 
   1   5  16       17.76        6.28      5.17 o 
   2   5  16       21.27       19.22      4.28 o 
   3   5  16        7.48        9.11      5.04 o 
   4   5  16       42.90       36.18      9.60 o 
   5   5  16       48.69       50.02     20.22 o 
  -4   6  16       68.08       81.89      7.91 o 
  -3   6  16       99.18      104.85     13.06 o 
  -2   6  16       33.05       41.28      6.23 o 
  -1   6  16        4.52        5.81      6.87 o 
   0   6  16       27.33       34.69      6.01 o 
   1   6  16        5.38        7.30      8.67 o 
   2   6  16       32.34       46.41      5.44 o 
   3   6  16       98.49      114.64      7.67 o 
   4   6  16       69.88       77.51     10.31 o 
  -3   7  16       10.11        4.59      6.85 o 
  -2   7  16       45.25       59.30     10.84 o 
  -1   7  16       22.47       30.84      5.93 o 
   0   7  16        0.33        0.10      4.27 o 
   1   7  16       23.62       28.32      4.90 o 
   2   7  16       46.04       56.85      6.17 o 
   3   7  16       10.10       11.27      4.54 o 
  -1   8  16       42.67       48.32     10.53 o 
   0   8  16       21.52       37.68      6.52 o 
   1   8  16       41.72       47.51      5.89 o 
   1   0  17        6.82       13.39      7.76 o 
   2   0  17        1.52        4.06      4.26 o 
   3   0  17       62.10       67.63      7.51 o 
   4   0  17        4.96       12.28      4.77 o 
   5   0  17        8.82        5.36      4.75 o 
   6   0  17        5.29       13.23      6.17 o 
  -6   1  17       42.58       53.33      7.50 o 
  -5   1  17       23.91       25.55      6.09 o 
  -4   1  17        2.20        0.20      4.07 o 
  -3   1  17       35.88       37.83      6.02 o 
  -2   1  17        6.26        3.70      5.03 o 
  -1   1  17      137.22      143.16      9.89 o 
   0   1  17        5.05        5.19      4.06 o 
   1   1  17      136.99      142.96     22.96 o 
   2   1  17        5.70        8.29      4.40 o 
   3   1  17       36.15       23.47      5.47 o 
   4   1  17        2.48        1.20      4.30 o 
   5   1  17       24.06       24.97      5.95 o 
   6   1  17       42.02       44.83      7.12 o 
  -6   2  17        5.55       -0.36      6.21 o 
  -5   2  17       45.22       36.16      6.61 o 
  -4   2  17       93.66       97.79      8.59 o 
  -3   2  17       21.75       20.11      5.08 o 
  -2   2  17       23.20       11.77      4.75 o 
  -1   2  17       19.58       19.73      5.20 o 
   0   2  17       14.86       17.05      5.05 o 
   1   2  17       19.11       18.59      6.29 o 
   2   2  17       21.82       20.55      5.14 o 
   3   2  17       21.92       29.57      5.65 o 
   4   2  17       93.59       83.48      8.37 o 
   5   2  17       44.75       53.71      7.29 o 
   6   2  17        5.60        3.49      4.98 o 
  -5   3  17        7.54        0.93      4.50 o 
  -4   3  17      119.51      124.94      9.57 o 
  -3   3  17       23.16       38.72      6.18 o 
  -2   3  17       19.87       17.57      6.25 o 
  -1   3  17       66.70       64.47     10.96 o 
   0   3  17        0.07        4.17      4.17 o 
   1   3  17       65.43       67.59      7.51 o 
   2   3  17       19.85       23.62      7.58 o 
   3   3  17       24.52       27.85      5.76 o 
   4   3  17      120.49      140.49     10.66 o 
   5   3  17        7.69        6.89      4.90 o 
  -5   4  17       15.51       18.86      5.51 o 
  -4   4  17       11.64       13.01      4.04 o 
  -3   4  17       35.13       36.43      6.15 o 
  -2   4  17      152.50      159.32     10.07 o 
  -1   4  17       15.28       10.93      5.34 o 
   0   4  17      169.98      178.99     10.86 o 
   1   4  17       15.14       14.21      5.21 o 
   2   4  17      153.64      162.90     10.99 o 
   3   4  17       33.90       32.22      9.06 o 
   4   4  17       10.72       11.18      5.28 o 
   5   4  17       16.17       19.85      6.28 o 
  -4   5  17       87.23      102.93     13.55 o 
  -3   5  17       22.24       32.69      8.76 o 
  -2   5  17      101.36      116.13      9.27 o 
  -1   5  17        3.69       11.29      5.25 o 
   0   5  17        1.45       -0.18      4.58 o 
   1   5  17        3.88       -0.96      4.49 o 
   2   5  17      102.06      111.02      9.52 o 
   3   5  17       21.78       36.07      9.98 o 
   4   5  17       85.01       97.43     10.02 o 
  -3   6  17        1.08        0.95      7.21 o 
  -2   6  17       24.36       20.12      5.49 o 
  -1   6  17        0.91        3.62      4.42 o 
   0   6  17       53.25       53.30      7.22 o 
   1   6  17        0.77        8.83      4.81 o 
   2   6  17       23.55       19.48      4.65 o 
   3   6  17        0.91       -4.08      5.79 o 
  -2   7  17       25.39       28.79      9.09 o 
  -1   7  17       50.29       67.37      7.86 o 
   0   7  17        0.03       -4.50      4.50 o 
   1   7  17       50.95       49.54      6.04 o 
   2   7  17       26.97       23.50      6.25 o 
   0   0  18       71.44       80.09     11.15 o 
   1   0  18      111.20      113.64     13.32 o 
   2   0  18       37.37       34.59      6.22 o 
   3   0  18        0.07       -0.61      4.38 o 
   4   0  18       33.35       24.65      6.75 o 
   5   0  18        0.06        0.63      4.73 o 
  -5   1  18       27.24       29.00      6.29 o 
  -4   1  18       48.06       60.50     13.07 o 
  -3   1  18       24.06       23.22      5.85 o 
  -2   1  18       27.09       35.72     12.40 o 
  -1   1  18       91.36      106.57      9.08 o 
   0   1  18        0.78        1.73      4.11 o 
   1   1  18       90.67       92.91      8.67 o 
   2   1  18       26.70       27.09      5.81 o 
   3   1  18       22.76       21.94      5.65 o 
   4   1  18       49.61       53.87      7.32 o 
   5   1  18       27.86       28.60      8.87 o 
  -5   2  18       12.62       12.18     11.39 o 
  -4   2  18        2.00        4.71      7.49 o 
  -3   2  18       27.26       31.45     10.87 o 
  -2   2  18       52.90       46.45      6.49 o 
  -1   2  18       45.58       51.24      6.74 o 
   0   2  18      136.76      153.55     10.80 o 
   1   2  18       43.91       65.80      7.47 o 
   2   2  18       52.85       52.00      6.90 o 
   3   2  18       27.73       28.00      6.22 o 
   4   2  18        2.26        3.37      4.89 o 
   5   2  18       12.90        9.74      5.30 o 
  -4   3  18       26.87       32.49      6.31 o 
  -3   3  18       98.97       91.97      8.75 o 
  -2   3  18      101.54      114.92     10.65 o 
  -1   3  18       81.25       94.70      8.76 o 
   0   3  18        2.32        0.54      4.20 o 
   1   3  18       85.39       97.86      8.81 o 
   2   3  18      103.65      110.85      9.61 o 
   3   3  18       99.91       83.57     11.10 o 
   4   3  18       27.45       23.98      9.12 o 
  -4   4  18       25.70       37.45      6.76 o 
  -3   4  18       34.56       46.48      6.96 o 
  -2   4  18       21.42       16.04     13.23 o 
  -1   4  18       54.55       59.99      7.26 o 
   0   4  18       36.28       33.20      8.16 o 
   1   4  18       55.46       69.48     16.46 o 
   2   4  18       21.15       22.35      6.01 o 
   3   4  18       35.64       35.63      8.16 o 
   4   4  18       26.76       28.41      6.49 o 
  -3   5  18      116.93      160.15     15.41 o 
  -2   5  18       22.25       26.61      5.90 o 
  -1   5  18       36.07       30.90      6.31 o 
   0   5  18        4.63        4.80      4.83 o 
   1   5  18       34.51       45.13      7.02 o 
   2   5  18       21.25       26.05      6.83 o 
   3   5  18      118.25      147.82     11.63 o 
  -2   6  18       70.18       91.93     21.65 o 
  -1   6  18       21.18       21.78      6.12 o 
   0   6  18      152.80      155.35     11.23 o 
   1   6  18       21.24       25.97      4.98 o 
   2   6  18       69.21       82.50      9.05 o 
   1   0  19       69.04       59.40      7.52 o 
   2   0  19       31.85       35.41      8.69 o 
   3   0  19       37.71       40.44      9.48 o 
   4   0  19        0.44        0.33      4.95 o 
  -4   1  19        6.17        7.06      5.35 o 
  -3   1  19      101.08      116.78      9.91 o 
  -2   1  19        6.05        9.96      5.19 o 
  -1   1  19       41.51       48.11      7.08 o 
   0   1  19       34.73       37.36      6.40 o 
   1   1  19       40.84       43.17      6.87 o 
   2   1  19        7.44        9.77      5.33 o 
   3   1  19      101.18       99.19      9.54 o 
   4   1  19        6.32        8.87      5.14 o 
  -4   2  19       23.14       27.91      6.26 o 
  -3   2  19        2.47        6.21      5.10 o 
  -2   2  19       11.70       15.50      5.35 o 
  -1   2  19       95.34      103.78     13.46 o 
   0   2  19       28.13       32.52      6.28 o 
   1   2  19       94.38      120.07      9.96 o 
   2   2  19       12.45       15.80      6.59 o 
   3   2  19        2.48       -0.77      4.26 o 
   4   2  19       24.67       19.91      9.68 o 
  -3   3  19       42.72       45.45      7.21 o 
  -2   3  19       54.66       57.53      7.74 o 
  -1   3  19       43.14       55.52      7.19 o 
   0   3  19       47.81       50.74      7.48 o 
   1   3  19       43.34       60.20      7.87 o 
   2   3  19       55.90       52.94      7.73 o 
   3   3  19       41.05       48.11      9.63 o 
  -2   4  19        1.28       -4.02      4.02 o 
  -1   4  19       26.61       33.75      6.52 o 
   0   4  19       10.81       10.39      5.33 o 
   1   4  19       26.00       32.14      7.00 o 
   2   4  19        1.40        6.95      5.20 o 
  -1   5  19        1.04        0.83      4.75 o 
   0   5  19       55.11       64.89      8.22 o 
   1   5  19        1.28        4.11      6.97 o 
   0   0  20       14.89       29.08      9.05 o 
   1   0  20       10.58        6.88      4.98 o 
   2   0  20       42.79       44.58      9.21 o 
   3   0  20       69.30       85.16      9.33 o 
  -3   1  20       12.07       18.89      6.23 o 
  -2   1  20       12.87        8.84      5.26 o 
  -1   1  20        3.13        6.05      5.17 o 
   0   1  20        0.84       -3.08      4.60 o 
   1   1  20        3.41        3.15      5.31 o 
   2   1  20       12.80       19.74     10.54 o 
   3   1  20       11.46       18.13      5.77 o 
  -2   2  20       29.03       35.93      6.67 o 
  -1   2  20       12.61       18.97     13.45 o 
   0   2  20       46.95       42.02      7.00 o 
   1   2  20       13.21       15.92      5.94 o 
   2   2  20       28.71       17.88      6.15 o 
  -1   3  20       19.76        7.42      5.33 o 
   0   3  20        1.39        2.96      5.12 o 
   1   3  20       18.81       18.17      6.42 o 
                                                 
